# Supplementary material for: Dataset on cocoa production and climate change adaptation strategies in Ahafo Ano North District, Ghana
Source: Data Brief. 2020 Feb 11;29:105275. doi: 10.1016/j.dib.2020.105275 (PMC7033315; doi:10.1016/j.dib.2020.105275)
Supplement: Multimedia component 2 [file mmc2.xlsx]

## Sheet: Data file
SI01	SI02	SI03	SI04	AreaCouncil	AQ1	AQ2	AQ3	AQ4	AQ5	AQ6	AQ7	AQ8	AQ9	AQ10	AQ11	AQ12	AQ13a	AQ13b	AQ13c	AQ13d	AQ13e	AQ13f	AQ13g	AQ13h	AQ13i	AQ13j	AQ14	AQ15	AQ16	AQ17	AQ18	BQ19	BQ20a	BQ20b	BQ20c	BQ20d	BQ20e	BQ20f	BQ21i	BQ21ii	BQ22a	BQ22b	BQ22c	BQ22d	BQ22e	BQ22f	BQ22g	BQ22h	BQ22i
1	Ashanti	Ahafo Ano North	Dwaaho	Abu- Bone	1	35	1	1	8	4	2	2	8	8	1	1	1000	0	0	0	0	0	0	0	0	0	5	WAIST PAIN, HEADACHE, EYE PROBLEM	1	1	1	1	1	4	100	2008	2014	0.50MILES	#NULL!	#NULL!	#NULL!	#NULL!	2	40	2	60	#NULL!	#NULL!	#NULL!
2	Ashanti	Ahafo Ano North	Dwaaho	Abu- Bone	2	50	1	1	6	4	3	1	30	6	1	1	5000	0	0	0	0	0	0	0	0	0	3	MALARIA, WAIST PAIN, HEADACHE	1	1	1	1	1	10	100	2009	2014	3KM	400	#NULL!	2	30	2	60	2	40	1	140	#NULL!
3	Ashanti	Ahafo Ano North	Dwaaho	Abu- Bone	1	55	2	0	20	10	10	0	50	50	1	1	1280	0	0	0	0	0	0	0	0	0	5	MALARIA, WAIST PAIN, EYE IRRITATION, HEADACHE	1	1	1	3	4	30	100	1997	2014	1MILE	3500	#NULL!	4	60	5	100	20	300	2	100	#NULL!
4	Ashanti	Ahafo Ano North	Dwaaho	Abu- Bone	2	54	1	1	5	8	5	2	28	5	1	1	1800	0	0	0	0	0	0	0	0	0	2	MALARIA, HEADACHE	1	1	1	2	1	8	100	2010	2014	1MILE	400	#NULL!	1	20	1	15	2	60	#NULL!	#NULL!	#NULL!
5	Ashanti	Ahafo Ano North	Dwaaho	Abu- Bone	2	64	1	1	12	1	1	0	50	12	1	1	4200	0	0	0	0	0	0	0	0	0	2	MALARIA, WAIST PAIN, HEADACHE	1	1	1	1	1	10	100	2007	2012	1.5MILES	1500	#NULL!	#NULL!	#NULL!	3	60	5	40	1	150	#NULL!
6	Ashanti	Ahafo Ano North	Akwasiase	Kwasu- Abu	2	48	1	2	25	8	8	0	25	8	1	1	30	0	100	0	0	0	0	0	0	5	3	MALARIA	2	1	1	4	5	5	90	2007	#NULL!	1.5MILES	50	100	3	36	3	45	3	30	1	35	#NULL!
7	Ashanti	Ahafo Ano North	Dwaaho	Abu- Bone	2	40	1	1	10	6	2	0	20	20	1	1	100	0	0	0	0	0	0	0	0	0	5	HEART TENSION	1	1	2	2	1	2	#NULL!	#NULL!	#NULL!		#NULL!	#NULL!	#NULL!	#NULL!	2	40	2	30	#NULL!	#NULL!	#NULL!
8	Ashanti	Ahafo Ano North	Dwaaho	Abu- Bone	1	46	1	1	13	7	2	5	13	13	1	1	3000	0	0	0	0	0	0	0	0	0	2	MALARIA	1	1	1	2	1	3	100	2004	2014	0.5MILES	200	#NULL!	#NULL!	#NULL!	2	40	8	160	#NULL!	#NULL!	#NULL!
9	Ashanti	Ahafo Ano North	Koteinkwanta	Kwasu- Abu	2	70	2	0	52	5	3	2	52	52	1	1	1500	0	0	0	0	0	0	0	0	0	3	MALARIA	1	1	1	1	4	5.2	100	1965	2012	3KM	500	#NULL!	#NULL!	#NULL!	1	15	10	105	#NULL!	#NULL!	#NULL!
10	Ashanti	Ahafo Ano North	Koteinkwanta	Kwasu- Abu	1	43	1	1	20	10	2	8	20	20	1	1	6000	0	0	0	0	0	0	0	0	0	4	MALARIA, EYE INFECTION, WAIST PAIN	1	1	1	1	4	7	100	1997	2014	2KM	900	#NULL!	#NULL!	#NULL!	2	30	6	40	2	140	#NULL!
11	Ashanti	Ahafo Ano North	Koteinkwanta	Kwasu- Abu	1	90	2	0	5	9	5	4	80	5	1	1	500	0	0	0	0	0	0	0	0	0	9	MALARIA, GENERAL BODY PAINS, HEADAHCE	1	1	1	1	4	10	#NULL!	2010	2014	1MILE	600	#NULL!	#NULL!	#NULL!	1	15	1	20	#NULL!	#NULL!	#NULL!
12	Ashanti	Ahafo Ano North	Koteinkwanta	Kwasu- Abu	2	26	1	0	4	5	1	3	4	4	1	1	500	0	0	0	0	0	0	0	0	0	5	MALARIA, HEADACHE	1	1	1	1	4	20	100	2010	2014	1MILE	300	#NULL!	#NULL!	#NULL!	2	28	5	100	#NULL!	#NULL!	#NULL!
13	Ashanti	Ahafo Ano North	Koteinkwanta	Kwasu- Abu	1	40	2	0	14	5	2	5	30	14	1	1	1000	0	0	0	0	0	0	0	0	0	4	MALARIA, EYE INFECTION, WAIST PAINS	1	1	1	2	4	27	100	2000	2014	1MILE	270	#NULL!	#NULL!	#NULL!	2	53	6	60	1	230	#NULL!
14	Ashanti	Ahafo Ano North	Koteinkwanta	Kwasu- Abu	2	46	2	0	15	8	4	4	15	15	1	1	1000	0	0	0	0	0	0	0	0	0	10	MALARIA, FEVER, BODY PAINS	1	1	1	1	1	3	100	2005	2013	1MILE	300	#NULL!	#NULL!	#NULL!	1	15	1	25	#NULL!	#NULL!	#NULL!
15	Ashanti	Ahafo Ano North	Koteinkwanta	Kwasu- Abu	1	26	1	2	15	12	7	5	15	15	1	1	5000	0	0	0	0	0	0	0	0	0	0	EYE INFECTION	1	1	1	2	1	5	100	2005	2014	1MILE	3000	#NULL!	#NULL!	#NULL!	5	90	10	100	3	570	#NULL!
16	Ashanti	Ahafo Ano North	Akwasiase	Kwasu- Abu	1	44	1	1	4	6	4	1	20	1	2	2	100	0	0	0	0	0	200	0	0	0	1	ULCER	1	1	1	1	1	2	80	2014	2015	2MILES	1000	#NULL!	#NULL!	#NULL!	4	80	1	10	1	25	#NULL!
17	Ashanti	Ahafo Ano North	Akwasiase	Kwasu- Abu	1	72	1	1	15	41	29	6	55	15	2	1	0	0	0	0	0	0	0	0	0	0	2		2	2	2	6	1	50	100	2000	2014	1.5MILES	500	#NULL!	#NULL!	#NULL!	2	44	3	40	1	30	#NULL!
18	Ashanti	Ahafo Ano North	Akwasiase	Kwasu- Abu	2	27	1	1	6	6	1	2	6	6	2	1	700	0	0	0	0	0	0	0	0	0	2		1	2	2	1	1	17	100	2015	2015	2MILES	#NULL!	#NULL!	#NULL!	#NULL!	10	150	2	20	1	25	#NULL!
19	Ashanti	Ahafo Ano North	Mabang	Kwasu- Abu	1	38	1	2	21	3	3	0	21	12	1	2	150	50	0	0	0	0	0	0	0	0	2		2	2	2	1	1	15	90	2003	#NULL!		500	100	#NULL!	#NULL!	3	45	4	40	1	100	#NULL!
20	Ashanti	Ahafo Ano North	Tepa	Tepa	1	27	1	1	3	9	7	2	5	3	1	1	75	0	0	0	0	0	0	25	0	0	2	MALARIA	2	2	2	1	2	2	#NULL!	2010	2015	150METERS	100	80	1	10	2	30	4	24	#NULL!	#NULL!	1
21	Ashanti	Ahafo Ano North	Tepa	Tepa	2	56	1	1	20	9	5	4	20	20	1	1	400	0	0	0	0	0	0	0	0	0	2		2	2	2	1	1	3	80	1999	2015	1KM	#NULL!	50	2	20	3	30	5	40	#NULL!	#NULL!	8
22	Ashanti	Ahafo Ano North	Tepa	Tepa	1	84	1	1	6	16	10	6	6	5	1	1	350	1000	0	0	0	0	0	0	0	0	0		1	2	2	1	1	4	90	1999	2015	200M	600	600	4	40	1	15	23	345	#NULL!	#NULL!	7
23	Ashanti	Ahafo Ano North	Tepa	Tepa	1	61	1	1	40	26	17	9	40	30	1	1	583	166	0	0	0	6000	0	0	0	0	2	MALARIA	2	1	1	3	1	17	80	1986	2015	1000M	650	700	2	20	4	60	10	70	#NULL!	#NULL!	3
24	Ashanti	Ahafo Ano North	Tepa	Tepa	1	46	1	2	16	6	3	3	30	16	1	1	200	50	0	0	0	0	0	0	0	0	1	ACCIDENT	1	1	1	3	2	42	90	2003	2015	6MILES	2000	#NULL!	2	20	3	45	12	288	4	480	3
25	Ashanti	Ahafo Ano North	Tepa	Tepa	2	52	2	0	30	4	2	2	40	30	1	1	150	0	0	0	0	0	0	0	0	0	0		2	2	2	2	1	4	90	1987	2015	100M	250	#NULL!	2	20	3	45	8	90	#NULL!	#NULL!	2
26	Ashanti	Ahafo Ano North	Tepa	Tepa	1	45	1	2	15	7	5	1	15	15	2	2	50	300	0	0	0	0	500	0	0	0	0		2	2	2	1	1	10	100	2015	2015	12MILES	1000	#NULL!	1	20	3	60	10	50	#NULL!	#NULL!	#NULL!
27	Ashanti	Ahafo Ano North	Tepa	Tepa	1	44	2	0	22	7	6	0	25	22	2	1	100	10	0	0	0	0	0	0	0	0	0		2	2	2	6	1	7	100	2015	2015	15MILES	500	#NULL!	6	36	6	90	12	120	3	750	#NULL!
28	Ashanti	Ahafo Ano North	Tepa	Tepa	2	74	2	0	42	6	4	0	42	42	2	2	2000	0	0	0	0	0	2000	0	0	0	1	RHEUMATISM	2	1	1	7	1	37	100	2015	2015	4MILES	3500	#NULL!	3	24	9	162	15	150	2	140	#NULL!
29	Ashanti	Ahafo Ano North	Tepa	Tepa	1	51	1	1	10	8	6	2	12	10	2	1	10	0	0	0	0	0	0	0	0	0	1	RHEUMATISM	1	1	1	4	1	10	100	2004	2015	2MILES	150	#NULL!	#NULL!	#NULL!	4	80	15	75	#NULL!	#NULL!	#NULL!
30	Ashanti	Ahafo Ano North	Tepa	Tepa	1	67	1	1	20	25	15	3	35	20	2	1	50	0	0	0	0	0	0	0	0	0	2	MALARIA, CUTS	1	1	1	3	1	10	60	2014	2015	13MILES	800	#NULL!	2	30	5	50	10	120	1	40	#NULL!
31	Ashanti	Ahafo Ano North	Tepa	Tepa	1	32	1	2	7	8	4	2	10	7	2	1	50	5	0	0	0	0	0	0	0	0	0		2	2	2	3	1	30	70	2015	2015	15MILES	500	#NULL!	3	30	3	60	3	45	1	35	#NULL!
32	Ashanti	Ahafo Ano North	Dwaaho	Abu- Bone	1	43	1	2	23	11	2	1	23	23	2	1	1500	300	0	0	0	0	0	0	0	0	2	RHEUMATISM	1	1	1	3	1	25	100	2014	2013	3MILES	500	#NULL!	2	24	2	40	5	75	2	100	#NULL!
33	Ashanti	Ahafo Ano North	Dwaaho	Abu- Bone	1	62	1	1	12	9	8	1	14	12	2	1	1000	5000	0	0	0	0	0	0	0	0	2	ULCER	1	2	2	1	1	12	40	2011	2013	500M	420	#NULL!	#NULL!	#NULL!	5	70	6	60	1	22	#NULL!
34	Ashanti	Ahafo Ano North	Dwaaho	Abu- Bone	1	58	1	1	13	11	11	0	15	13	2	2	500	0	0	0	0	0	300	0	0	0	0		2	2	2	1	1	6	90	2015	2015	3MILES	1000	#NULL!	1	10	4	80	#NULL!	#NULL!	#NULL!	#NULL!	#NULL!
35	Ashanti	Ahafo Ano North	Akwasiase	Kwasu- Abu	2	48	1	1	10	8	3	2	10	10	2	2	100	0	0	0	0	0	0	0	0	0	0		2	2	2	1	1	7	60	2013	2014	2MILES	60	#NULL!	2	10	1	20	1	5	1	35	#NULL!
36	Ashanti	Ahafo Ano North	Akwasiase	Kwasu- Abu	1	62	1	1	20	7	5	2	20	20	1	1	100	0	0	0	0	0	0	0	0	0	5		1	2	2	2	4	5	50	1994	#NULL!	3MILES	150	6000	#NULL!	#NULL!	3	57	3	50	1	30	3
37	Ashanti	Ahafo Ano North	Akwasiase	Kwasu- Abu	2	37	1	1	9	6	2	3	15	8	1	2	1500	0	0	0	0	0	0	0	0	0	0		2	2	2	1	1	5	100	2006	#NULL!	2MILES	1500	3600	2	10	2	40	10	120	#NULL!	#NULL!	2
38	Ashanti	Ahafo Ano North	Akwasiase	Kwasu- Abu	1	38	1	1	10	5	2	0	20	10	1	2	1000	270	0	0	0	0	0	0	0	0	3		1	2	2	3	4	10	100	2014	#NULL!	3MILES	1000	3000	3	30	2	30	5	75	1	30	2
39	Ashanti	Ahafo Ano North	Tepa	Tepa	1	58	1	1	20	5	4	0	24	20	2	2	400	0	0	0	0	0	100	0	0	0	0		2	2	2	1	1	10	60	2013	2015	.5MILES	1500	#NULL!	2	60	3	51	10	160	1	65	#NULL!
40	Ashanti	Ahafo Ano North	Tepa	Tepa	1	57	1	1	15	5	5	0	16	15	2	1	300	0	0	0	0	0	0	0	0	0	0		2	2	2	1	1	7	90	2013	2015		#NULL!	#NULL!	1	10	1	16	7	35	1	40	#NULL!
41	Ashanti	Ahafo Ano North	Tepa	Tepa	1	78	1	1	50	16	16	0	60	50	2	1	200	0	0	0	0	0	0	0	0	0	1	BLOOD SHORTAGE	1	1	1	4	1	30	90	2015	2015	50MILES	300	#NULL!	2	30	3	36	10	150	2	90	#NULL!
42	Ashanti	Ahafo Ano North	Tepa	Tepa	1	51	1	1	15	5	2	4	17	15	2	1	1000	0	0	0	0	0	0	0	0	0	1	STROKE	1	2	2	4	1	13	100	2013	2014	30MILES	120	#NULL!	4	60	4	72	4	48	1	45	#NULL!
43	Ashanti	Ahafo Ano North	Tepa	Tepa	2	52	2	0	25	7	5	0	25	25	2	2	50	0	0	0	0	0	20	0	0	0	0		2	2	2	2	1	3	100	#NULL!	2014	500M	150	#NULL!	1	25	1	20	5	10	#NULL!	#NULL!	#NULL!
44	Ashanti	Ahafo Ano North	Tepa	Tepa	2	50	1	1	25	9	5	2	25	25	2	1	20	0	0	0	0	0	0	0	0	0	0		1	2	2	1	1	3	80	2013	2014	1MILE	60	#NULL!	2	24	2	36	7	84	1	45	#NULL!
45	Ashanti	Ahafo Ano North	Akwasiase	Kwasu- Abu	1	29	1	2	10	3	3	0	10	10	1	2	500	0	500	0	0	0	800	0	0	0	0		1	2	2	2	1	20	100	2006	#NULL!	6MILES	100	120	#NULL!	#NULL!	4	52	5	25	#NULL!	#NULL!	1
46	Ashanti	Ahafo Ano North	Dwaaho	Abu- Bone	2	64	1	2	12	7	4	3	25	12	1	1	200	0	0	0	0	0	0	0	0	0	0		2	2	2	2	1	12	90	2002	2015	100MILES	#NULL!	#NULL!	2	20	3	45	1	14	1	150	4
47	Ashanti	Ahafo Ano North	Dwaaho	Abu- Bone	2	59	1	2	15	16	6	10	20	15	1	1	100	0	0	0	0	0	0	0	0	0	3	DIABETES	1	1	2	1	1	5	90	2009	2015	200MILES	90	#NULL!	1	25	2	30	6	30	#NULL!	#NULL!	#NULL!
48	Ashanti	Ahafo Ano North	Akwasiase	Kwasu- Abu	2	47	1	1	20	6	4	0	20	20	2	1	100	0	0	0	0	0	0	0	0	0	0		1	2	2	1	1	3	80	#NULL!	2015	3MILES	100	#NULL!	1	15	1	20	3	15	1	170	#NULL!
49	Ashanti	Ahafo Ano North	Akwasiase	Kwasu- Abu	1	69	1	1	22	1	1	0	22	22	2	1	350	0	0	0	0	0	0	0	0	0	1	BLOOD PRESSURE	2	1	1	1	1	4	100	2014	2015	2MILES	200	#NULL!	#NULL!	#NULL!	1	20	#NULL!	#NULL!	#NULL!	#NULL!	#NULL!
50	Ashanti	Ahafo Ano North	Akwasiase	Kwasu- Abu	1	33	1	1	12	6	4	2	25	12	2	2	250	0	0	0	0	0	150	0	0	0	0		1	2	1	2	1	4.5	100	#NULL!	2015	2.5MILES	250	#NULL!	2	26	3	60	8	40	1	50	#NULL!
51	Ashanti	Ahafo Ano North	Akwasiase	Kwasu- Abu	2	35	2	0	10	7	4	1	10	10	1	2	250	0	0	0	0	0	120	0	0	0	0		2	2	2	2	1	18	100	2005	2015	2MILES	600	#NULL!	2	30	5	100	8	80	2	90	#NULL!
52	Ashanti	Ahafo Ano North	Koteinkwanta	Kwasu- Abu	2	75	2	0	20	4	2	2	70	20	1	1	980	0	0	0	0	0	0	0	0	0	6	EYE INFECTION	1	1	1	1	4	15	100	2006	2014	2KM	#NULL!	#NULL!	#NULL!	#NULL!	1	15	2	40	#NULL!	#NULL!	#NULL!
53	Ashanti	Ahafo Ano North	Betinko	Anyinasuso	1	50	1	2	15	9	4	5	20	15	1	1	50	0	0	0	0	0	200	0	0	0	1	BLOOD PRESSURE	1	1	1	1	4	10	60	1950	2014		#NULL!	200	#NULL!	#NULL!	3	50	6	24	#NULL!	#NULL!	2
54	Ashanti	Ahafo Ano North	Mabang	Kwasu- Abu	1	47	1	1	15	8	6	0	20	15	1	1	2800	150	0	0	0	1500	0	0	1000	0	1		1	1	1	2	4	4	100	2002	#NULL!	3MILES	120	#NULL!	3	15	2	36	7	42	#NULL!	#NULL!	4
55	Ashanti	Ahafo Ano North	Abonsuasu	Biakoye	1	67	2	0	42	10	5	5	45	40	1	1	150	0	0	0	0	0	0	0	0	0	2		2	2	2	2	1	21	50	1980	#NULL!	0.5MILE	300	#NULL!	2	40	3	80	2	10	#NULL!	#NULL!	2
56	Ashanti	Ahafo Ano North	Betinko	Anyinasuso	1	30	1	2	14	6	2	2	12	12	1	1	120	50	0	0	0	0	0	0	0	0	0		2	2	2	1	5	14	45	2006	2011		#NULL!	250	#NULL!	#NULL!	2	40	4	25	#NULL!	#NULL!	1
57	Ashanti	Ahafo Ano North	Abonsuasu	Biakoye	1	61	1	1	44	6	6	0	44	44	1	1	600	0	0	0	0	0	0	0	0	0	0		2	2	2	1	1	10	100	#NULL!	2000		2000	1500	2	25	4	80	6	40	1	500	4
58	Ashanti	Ahafo Ano North	Dwaaho	Abu- Bone	1	35	1	2	12	8	2	1	23	23	1	1	80	0	0	0	0	0	0	0	60	0	5	STOMACH	1	1	2	2	1	2	#NULL!	#NULL!	#NULL!		#NULL!	#NULL!	#NULL!	#NULL!	2	40	3	30	2	90	#NULL!
59	Ashanti	Ahafo Ano North	Suponso	Suponso	1	47	1	1	22	8	8	0	21	21	1	1	2500	0	0	0	0	0	0	0	0	0	6	GENERAL BODY PAINS	1	1	2	4	1	2	#NULL!	#NULL!	#NULL!		2000	#NULL!	#NULL!	#NULL!	8	120	10	350	2	600	#NULL!
60	Ashanti	Ahafo Ano North	Abonsuasu	Biakoye	1	63	1	1	24	13	11	2	4	25	1	1	100	0	0	0	0	0	0	0	200	0	0		2	2	2	3	4	2	#NULL!	#NULL!	#NULL!		1500	1000	4	60	13	390	4	50	2	600	6
61	Ashanti	Ahafo Ano North	Tepa	Tepa	1	87	2	0	13	14	6	4	13	13	1	1	8500	300	0	1000	0	0	0	0	0	0	0		1	1	2	1	4	5.8	100	2014	#NULL!		200	2000	1	15	3	39	10	100	2	1500	4
62	Ashanti	Ahafo Ano North	Bonkrom	Anyinasuso	2	54	1	1	20	6	7	7	22	20	1	1	200	150	0	0	0	0	0	0	0	0	0		1	1	1	3	1	12	#NULL!	1995	2011	6MILES	500	150	2	10	3	45	5	25	1	380	4
63	Ashanti	Ahafo Ano North	Bonkrom	Anyinasuso	2	50	1	1	20	6	7	7	22	20	1	1	200	0	150	0	0	0	0	0	0	0	0		1	1	1	3	1	12	#NULL!	1995	2011	6MILES	500	150	2	16	3	45	5	25	1	350	4
64	Ashanti	Ahafo Ano North	Bonkrom	Anyinasuso	2	45	1	1	20	7	7	3	22	20	1	1	280	0	150	0	0	0	0	0	0	0	0		1	1	1	1	1	12	#NULL!	1995	2011	6MILES	500	150	2	16	3	45	5	25	1	350	4
65	Ashanti	Ahafo Ano North	Bonkrom	Anyinasuso	2	45	1	1	20	7	7	3	22	20	1	1	200	0	150	0	0	0	0	0	0	0	0		1	1	1	1	1	12	#NULL!	1995	2011	6MILES	500	150	2	16	3	45	5	25	1	350	4
66	Ashanti	Ahafo Ano North	Koteinkwanta	Kwasu- Abu	1	52	2	0	19	4	8	1	32	18	1	1	265	125	65	85	0	0	0	0	0	0	2	MALARIA FEVER	1	1	1	3	1	9	#NULL!	1997	#NULL!	3MILES	455	265	#NULL!	#NULL!	6	90	10	50	1	450	3
67	Ashanti	Ahafo Ano North	Bonkrom	Anyinasuso	1	55	1	1	22	7	5	2	24	24	1	1	300	0	150	0	0	0	0	0	0	0	1	MALARIA	1	1	1	2	2	15	#NULL!	1993	2012	9MILES	350	200	#NULL!	#NULL!	8	100	9	50	1	300	4
68	Ashanti	Ahafo Ano North	Bonkrom	Anyinasuso	2	55	2	0	20	4	4	0	30	30	1	1	100	450	250	0	0	360	500	375	0	0	1	MALARIA	1	1	1	2	1	45	#NULL!	1992	#NULL!	20MILES	700	300	4	32	3	45	10	50	1	350	8
69	Ashanti	Ahafo Ano North	Bonkrom	Anyinasuso	1	59	1	1	20	4	8	5	22	20	1	1	300	150	15	0	0	0	0	0	0	0	1	MALARIA	1	1	1	3	2	13	#NULL!	1995	2012	8MILES	400	260	2	10	3	45	5	25	1	350	4
70	Ashanti	Ahafo Ano North	Bonkrom	Anyinasuso	1	56	1	1	24	7	4	3	24	24	1	1	250	0	200	0	0	0	0	0	0	0	0		1	1	1	1	1	14	#NULL!	1996	2011	6MILES	400	260	2	10	3	45	5	25	1	350	4
71	Ashanti	Ahafo Ano North	Bonkrom	Anyinasuso	1	60	1	1	20	8	5	3	23	23	1	1	450	0	200	0	0	0	0	0	0	0	0		1	2	2	2	1	14	#NULL!	1995	2011	6MILES	400	250	3	13	2	28	5	23	1	350	4
72	Ashanti	Ahafo Ano North	Suponso	Suponso	2	50	1	1	20	8	5	3	23	23	1	1	450	0	200	0	0	0	0	0	0	0	0		1	1	1	3	1	12	#NULL!	1995	2011	6MILES	500	250	2	10	3	45	5	25	1	350	4
73	Ashanti	Ahafo Ano North	Bonkrom	Anyinasuso	2	54	1	1	20	6	4	4	24	20	1	1	200	0	150	0	0	0	0	0	0	0	0		1	1	1	1	1	12	#NULL!	1995	2011	6MILES	500	150	2	10	3	45	5	25	1	350	4
74	Ashanti	Ahafo Ano North	Bonkrom	Anyinasuso	1	65	2	0	15	11	9	2	35	35	1	1	600	200	150	50	0	0	0	0	0	0	2	MALARIA	1	1	1	4	1	45	#NULL!	1996	#NULL!	15MILES	#NULL!	#NULL!	4	32	6	90	8	40	1	350	5
75	Ashanti	Ahafo Ano North	Suponso	Suponso	1	53	2	0	15	6	4	2	20	15	1	1	600	0	155	0	0	0	0	0	0	0	2	MALARIA	1	1	1	2	4	7	#NULL!	2000	#NULL!	5MILES	150	15	#NULL!	#NULL!	3	36	10	50	1	250	5
76	Ashanti	Ahafo Ano North	Tepa	Tepa	2	48	1	1	30	8	4	4	30	30	1	1	100	0	0	0	0	0	0	0	0	0	2	MALARIA	1	2	2	2	1	18	#NULL!	1985	2001	1.5MILES	100	#NULL!	#NULL!	#NULL!	1	22	7	105	#NULL!	#NULL!	3
77	Ashanti	Ahafo Ano North	Bronsakro	Anyinasuso	1	49	1	1	20	8	5	3	20	20	1	1	100	0	0	0	0	0	0	0	0	0	2	MALARIA	1	2	2	3	1	25	#NULL!	#NULL!	#NULL!		2500	#NULL!	#NULL!	#NULL!	#NULL!	#NULL!	#NULL!	#NULL!	#NULL!	#NULL!	#NULL!
78	Ashanti	Ahafo Ano North	Koteinkwanta	Kwasu- Abu	1	27	2	0	6	3	2	1	6	6	1	1	600	0	0	0	0	0	0	0	0	0	2	MALARIA	2	1	2	1	4	14	#NULL!	2009	#NULL!		150	#NULL!	2	10	3	30	6	36	3	270	1
79	Ashanti	Ahafo Ano North	Koteinkwanta	Kwasu- Abu	2	36	1	1	15	13	10	3	18	17	1	1	500	0	0	0	0	0	0	0	0	0	1	STOMACH UPSET	2	2	2	1	2	2	#NULL!	1999	2010	9KM	350	#NULL!	3	45	3	30	6	36	1	900	1
80	Ashanti	Ahafo Ano North	Koteinkwanta	Kwasu- Abu	2	55	1	1	17	12	8	4	20	20	1	1	0	0	0	0	0	0	0	0	0	0	0		2	2	2	2	4	15	#NULL!	1995	2013	100METERS	800	1000	3	15	2	20	10	200	2	800	#NULL!
81	Ashanti	Ahafo Ano North	Koteinkwanta	Kwasu- Abu	1	30	1	1	7	12	8	4	7	7	1	1	200	0	0	0	0	0	0	0	0	0	3	MALARIA, STOMACH UPSET	1	2	2	3	1	20	#NULL!	1990	2011	2MILES	600	#NULL!	#NULL!	#NULL!	2	30	10	50	1	450	3
82	Ashanti	Ahafo Ano North	Akwasiase	Kwasu- Abu	2	88	2	0	73	9	5	4	73	73	2	1	30	0	0	0	0	0	0	0	0	0	1	RHEUMATISM	1	1	1	4	1	30	100	2015	2015	2MILES	120	#NULL!	3	30	4	60	6	60	1	78	#NULL!
83	Ashanti	Ahafo Ano North	Abonsuasu	Biakoye	1	62	1	2	28	8	4	4	40	36	1	1	150	130	0	0	0	0	0	0	0	0	3	BODY PAINS	1	2	1	2	4	25	82	1985	#NULL!	2MILES	800	350	2	20	3	39	15	150	2	240	4
84	Ashanti	Ahafo Ano North	Abonsuasu	Biakoye	2	61	1	1	30	5	3	2	32	25	1	1	80	0	0	0	0	0	150	0	0	0	4	MALARIA	1	2	2	1	1	10	70	1995	#NULL!	1MILE	600	250	1	5	3	39	10	50	1	120	2
85	Ashanti	Ahafo Ano North	Abonsuasu	Biakoye	1	70	1	2	50	7	5	2	45	30	1	1	90	20	0	0	0	1000	200	0	0	0	6	FEVER	1	1	1	2	2	15	80	1985	#NULL!	2MILES	900	500	2	10	3	39	10	50	3	360	3
86	Ashanti	Ahafo Ano North	Abonsuasu	Biakoye	2	75	1	1	55	10	7	3	40	25	1	1	80	10	0	0	0	850	200	0	0	0	3	MALARIA	2	2	2	3	1	2	#NULL!	#NULL!	#NULL!		500	250	3	15	3	39	10	50	3	360	1
87	Ashanti	Ahafo Ano North	Twebidi	Subriso	1	51	1	2	12	14	4	7	25	7	1	2	400	0	0	0	0	0	0	600	0	0	1	JAUNDICE	1	1	1	1	4	10	#NULL!	2003	#NULL!	1KM	1000	#NULL!	#NULL!	#NULL!	4	40	10	40	1	500	3
88	Ashanti	Ahafo Ano North	Twebidi	Subriso	2	48	1	1	9	12	8	4	20	9	1	1	0	0	0	0	0	0	0	0	0	0	0		1	2	2	3	1	6	#NULL!	2013	#NULL!	1MILE	1500	#NULL!	2	22	6	84	6	60	#NULL!	#NULL!	#NULL!
89	Ashanti	Ahafo Ano North	Twebidi	Subriso	1	47	1	1	1	2	2	0	27	6	1	1	70	0	120	0	0	0	200	150	0	0	1	MALARIA	1	2	2	1	1	14	#NULL!	2009	#NULL!	0.5MILE	75	350	#NULL!	#NULL!	1	15	2	20	#NULL!	#NULL!	#NULL!
90	Ashanti	Ahafo Ano North	Twebidi	Subriso	1	42	1	2	7	10	5	1	7	7	1	1	600	500	0	0	0	0	300	0	0	200	3	MALARIA	1	1	2	2	1	22	#NULL!	2008	#NULL!	2MILES	4000	#NULL!	2	20	4	60	5	75	1	130	2
91	Ashanti	Ahafo Ano North	Akwasiase	Kwasu- Abu	2	65	2	0	4	4	3	1	5	4	2	1	300	0	0	0	0	0	0	0	0	0	0		2	2	2	2	1	3	70	4	#NULL!	1MILE	400	#NULL!	#NULL!	#NULL!	3	30	2	20	#NULL!	#NULL!	#NULL!
92	Ashanti	Ahafo Ano North	Akwasiase	Kwasu- Abu	2	53	1	2	9	2	2	0	15	9	2	2	300	5	0	0	0	0	200	0	0	0	0		2	2	2	1	1	8	80	2015	2015	2MILES	600	#NULL!	#NULL!	#NULL!	5	50	5	50	1	700	#NULL!
93	Ashanti	Ahafo Ano North	Akwasiase	Kwasu- Abu	1	65	1	1	47	6	4	1	47	47	2	1	10	0	0	0	0	0	0	0	0	0	5	BODY PAINS, ITCHING	1	2	2	1	1	5	100	2014	2015	1MILE	200	#NULL!	#NULL!	#NULL!	2	20	7	70	1	45	#NULL!
94	Ashanti	Ahafo Ano North	Akwasiase	Kwasu- Abu	2	67	2	0	25	1	1	0	25	25	2	1	0	0	0	0	0	0	0	0	0	0	1	SNAKE BITE	2	1	1	2	1	8	#NULL!	2013	2013	1MILE	#NULL!	#NULL!	1	5	1	18	1	6	#NULL!	#NULL!	#NULL!
95	Ashanti	Ahafo Ano North	Akwasiase	Kwasu- Abu	2	51	2	0	25	4	4	0	25	25	2	2	900	0	0	0	0	1000	300	0	0	0	2	PAIN IN THE HEART AND EYES	1	1	1	3	1	3.5	#NULL!	1990	2015	500METERS	300	100	2	10	1	8	2	20	#NULL!	#NULL!	2
96	Ashanti	Ahafo Ano North	Akwasiase	Kwasu- Abu	1	32	1	1	7	6	2	4	8	7	2	2	500	0	0	0	0	0	50	0	0	0	1	HEADACHE	1	1	1	1	1	5	90	#NULL!	2015	3MILES	60	#NULL!	1	13	1	20	#NULL!	#NULL!	#NULL!	#NULL!	#NULL!
97	Ashanti	Ahafo Ano North	Akwasiase	Kwasu- Abu	2	72	2	0	20	9	8	1	20	20	2	1	20	0	0	0	0	0	0	0	0	0	1	RHEUMATISM, EYE PROBLEMS, BLOOD PRESSURE	1	1	1	2	1	3.5	100	#NULL!	2015	2MILES	#NULL!	#NULL!	#NULL!	#NULL!	1	20	#NULL!	#NULL!	#NULL!	#NULL!	#NULL!
98	Ashanti	Ahafo Ano North	Akwasiase	Kwasu- Abu	2	34	1	2	6	3	2	0	6	6	1	2	4200	0	0	0	0	0	0	0	0	0	0		2	2	2	1	1	18	100	2009	2015	1.5MILES	600	#NULL!	3	36	5	80	2	20	2	90	#NULL!
99	Ashanti	Ahafo Ano North	Akwasiase	Kwasu- Abu	2	49	1	1	12	12	4	2	22	12	2	2	700	0	0	0	0	0	150	0	0	0	2	WOUND ON THE FACE	1	1	1	1	1	4	100	2013	2015	1MILE	520	#NULL!	#NULL!	#NULL!	3	60	4	40	1	450	#NULL!
100	Ashanti	Ahafo Ano North	Betinko	Anyinasuso	2	52	2	0	21	10	7	3	27	21	1	1	200	0	0	0	0	0	0	0	0	0	0		1	2	2	1	1	9	80	1994	2001	1MILE	70	140	#NULL!	#NULL!	2	30	4	20	#NULL!	#NULL!	2
101	Ashanti	Ahafo Ano North	Betinko	Anyinasuso	1	32	1	1	12	6	2	3	12	6	1	1	300	0	0	0	0	0	0	0	0	0	0		1	2	2	2	2	8	45	1990	2014	0.5MILE	#NULL!	300	#NULL!	#NULL!	3	60	6	90	1	28	1
102	Ashanti	Ahafo Ano North	Betinko	Anyinasuso	2	68	2	0	40	10	5	5	45	40	1	1	100	0	0	0	0	0	0	0	0	0	3	DIABETES	1	2	2	1	1	20	50	1975	#NULL!	0.5MILE	250	#NULL!	3	30	2	40	4	200	1	25	3
103	Ashanti	Ahafo Ano North	Dwaaho	Abu- Bone	1	45	2	0	15	5	2	3	15	25	1	1	200	0	0	0	0	0	0	0	0	0	1	Body pains	1	2	2	1	2	6	90	2005	2015	100	150	#NULL!	2	20	2	30	3	23	1	150	2
104	Ashanti	Ahafo Ano North	Suponso	Suponso	1	38	1	1	15	8	3	5	15	15	1	1	120	0	0	0	0	0	0	0	0	0	0		1	2	2	3	2	36	100	2002	2015	100	120	#NULL!	4	50	5	75	10	70	#NULL!	#NULL!	5
105	Ashanti	Ahafo Ano North	Anyinasuo	Anyinasuso	1	41	1	1	4	6	2	4	4	4	1	1	0	0	0	0	0	0	0	0	0	0	2	Typhoid	1	2	2	2	2	6	#NULL!	2010	2015	1.5	#NULL!	#NULL!	#NULL!	#NULL!	1	15	2	14	#NULL!	#NULL!	#NULL!
106	Ashanti	Ahafo Ano North	Dwaaho	Abu- Bone	1	49	1	1	15	7	3	4	20	15	1	1	150	0	0	0	0	0	0	0	0	0	0		1	2	2	2	2	15	#NULL!	2001	2015	100	#NULL!	#NULL!	1	10	2	30	4	28	#NULL!	#NULL!	1
107	Ashanti	Ahafo Ano North	Tepa	Tepa	1	64	1	2	36	9	5	4	36	36	1	1	200	0	0	0	0	0	0	0	0	0	0		1	2	2	2	1	4	#NULL!	2000	2015	300	#NULL!	#NULL!	#NULL!	#NULL!	1	15	4	48	2	200	1
108	Ashanti	Ahafo Ano North	Tepa	Tepa	1	45	1	2	4	6	2	4	10	4	1	1	150	0	0	0	0	0	0	0	0	0	0		1	2	2	1	2	15	90	2010	2015	2km	#NULL!	#NULL!	#NULL!	1	15	8	75	1	70	#NULL!	#NULL!
109	Ashanti	Ahafo Ano North	Betinko	Anyinasuso	1	28	1	2	12	5	2	1	10	10	1	1	200	0	0	100	0	0	0	0	0	0	0		2	2	2	1	5	15	40	2005	2013		#NULL!	150	#NULL!	#NULL!	1	20	3	15	1	50	1
110	Ashanti	Ahafo Ano North	Suponso	Suponso	1	37	1	1	15	7	3	4	20	15	2	1	300	0	0	0	0	0	100	0	0	0	0		2	2	2	5	1	15	70	#NULL!	2015	3	600	#NULL!	#NULL!	#NULL!	3	20	8	15	2	35	#NULL!
111	Ashanti	Ahafo Ano North	Bonkrom	Anyinasuso	1	57	1	1	38	13	6	3	38	38	2	1	500	0	0	0	0	0	0	0	0	0	1	Malaria	1	1	1	2	1	10	70	2015	2014		800	#NULL!	#NULL!	#NULL!	1	20	2	6	#NULL!	#NULL!	#NULL!
112	Ashanti	Ahafo Ano North	Betinko	Anyinasuso	1	64	1	1	44	5	3	1	50	44	2	1	800	50	0	0	0	0	0	0	0	0	0		1	2	2	2	1	10	60	2012	2015	0.5	1100	#NULL!	3	10	4	15	12	5	1	50	#NULL!
113	Ashanti	Ahafo Ano North	Bronsakro	Anyinasuso	1	38	1	1	9	10	3	3	12	9	2	2	200	0	0	0	0	0	150	0	0	0	3	Malaria	1	1	1	3	1	13	100	2015	2015	2	1200	#NULL!	1	6	5	10	7	8	#NULL!	#NULL!	#NULL!
114	Ashanti	Ahafo Ano North	Suponso	Suponso	1	40	1	2	6	8	3	3	6	6	2	2	1000	400	0	0	0	0	300	0	0	0	0		2	2	2	2	1	6	100	2013	2015		250	#NULL!	#NULL!	#NULL!	3	20	4	4	1	1000	#NULL!
115	Ashanti	Ahafo Ano North	Abonsuasu	Biakoye	1	75	2	0	28	15	4	0	28	28	1	2	1000	500	0	0	0	0	0	0	0	0	0	Asthma	1	2	2	3	1	9	100	2007	2015		2000	#NULL!	#NULL!	#NULL!	1	15	50	8	1	50	1
116	Ashanti	Ahafo Ano North	Twebidi	Subriso	1	54	1	1	25	10	6	1	25	25	2	1	100	0	0	0	0	0	0	0	0	0	0		1	2	2	2	1	10	100	2015	2015	3	700	#NULL!	#NULL!	#NULL!	3	20	12	4	2	50	#NULL!
117	Ashanti	Ahafo Ano North	Anyinasuo	Anyinasuso	1	48	1	1	11	15	4	2	18	11	2	2	100	50	0	0	0	0	100	0	0	0	0		1	2	2	2	1	15	90	2014	2015	3	450	#NULL!	2	5	5	12	15	3	2	200	#NULL!
118	Ashanti	Ahafo Ano North	Suponso	Suponso	1	55	1	1	20	7	6	0	30	20	2	2	150	0	0	0	0	0	75	0	0	0	0		1	2	2	1	1	12	60	2013	2015	0.5	1000	#NULL!	#NULL!	#NULL!	2	20	6	5	2	100	#NULL!
119	Ashanti	Ahafo Ano North	Suponso	Suponso	2	53	1	1	16	4	3	1	14	14	1	1	150	0	0	0	0	0	0	0	1500	0	2	headache	1	1	2	1	1	2	#NULL!	#NULL!	#NULL!		790	#NULL!	1	15	4	60	3	20	1	300	#NULL!
120	Ashanti	Ahafo Ano North	Betinko	Anyinasuso	1	32	2	0	15	7	3	4	20	15	1	1	0	0	0	0	0	0	0	0	0	0	0	Malaria	1	2	2	2	5	10	90	#NULL!	2002		300	200	1	7	2	29	10	37	1	750	2
121	Ashanti	Ahafo Ano North	Betinko	Anyinasuso	1	35	1	2	13	3	2	1	15	13	1	1	70	0	0	50	0	0	0	0	0	0	0	deep cut on the leg	2	1	1	1	4	10	30	2008	2014		150	150	1	10	2	40	3	15	#NULL!	#NULL!	#NULL!
122	Ashanti	Ahafo Ano North	Betinko	Anyinasuso	2	60	2	0	40	12	9	3	45	40	1	1	50	0	0	0	0	0	0	0	0	0	0	blood pressure and malaria	1	1	1	1	1	14	80	1975	2014		1000	#NULL!	2	20	3	60	7	33	1	50	#NULL!
123	Ashanti	Ahafo Ano North	Betinko	Anyinasuso	1	56	2	0	31	9	8	0	31	31	1	1	0	0	0	0	0	0	0	0	0	0	4	blood pressure	1	2	2	1	1	20	40	1984	1995		1000	#NULL!	2	20	3	60	7	35	1	50	#NULL!
124	Ashanti	Ahafo Ano North	Betinko	Anyinasuso	1	69	2	0	49	11	9	2	50	49	1	1	0	0	0	0	0	0	0	0	0	0	0	blood pressure	1	1	1	1	1	15	70	1966	1975		1000	#NULL!	2	20	3	60	7	35	1	50	#NULL!
125	Ashanti	Ahafo Ano North	Betinko	Anyinasuso	1	72	2	0	20	15	15	0	35	20	1	1	70	300	0	0	0	0	0	0	0	0	4	blood pressure	1	2	2	2	4	14	100	2009	2013	3	1000	300	2	20	3	60	7	35	1	50	2
126	Ashanti	Ahafo Ano North	Bonkrom	Anyinasuso	1	38	1	0	17	15	6	7	17	17	1	1	50	0	0	0	0	0	0	0	0	0	1	Malaria	1	1	2	3	4	18	100	2013	2015	300	90	#NULL!	1	10	7	90	5	50	#NULL!	#NULL!	2
127	Ashanti	Ahafo Ano North	Bonkrom	Anyinasuso	1	62	1	3	10	4	3	1	10	10	1	1	200	0	0	0	0	0	0	0	0	0	2	Malaria	2	2	2	2	1	20	90	2010	2015	100	100	#NULL!	1	10	4	30	10	70	1	90	4
128	Ashanti	Ahafo Ano North	Dwaaho	Abu- Bone	1	52	1	2	15	6	6	0	13	1	1	1	150	0	0	0	0	0	0	0	0	0	0		2	2	2	1	1	9	100	2012	2015	50	100	#NULL!	#NULL!	#NULL!	3	35	7	70	3	220	4
129	Ashanti	Ahafo Ano North	Suponso	Suponso	1	73	1	2	18	6	6	0	40	1	1	1	200	0	0	0	0	0	0	0	0	0	2		2	2	2	3	1	15	50	2002	2015	1	#NULL!	#NULL!	#NULL!	#NULL!	6	75	5	35	3	280	3
130	Ashanti	Ahafo Ano North	Abonsuasu	Biakoye	1	70	1	1	42	12	6	6	50	92	1	1	200	0	0	0	0	0	0	0	0	0	0	diabetes	1	1	1	1	1	11	90	2001	2015		100	#NULL!	#NULL!	#NULL!	7	80	12	110	3	150	4
131	Ashanti	Ahafo Ano North	Twebidi	Subriso	1	63	1	1	40	12	10	2	40	40	1	1	200	0	0	0	0	0	0	0	0	0	2	diabetes and malaria	1	1	1	3	1	25	100	#NULL!	2015	100	300	#NULL!	#NULL!	#NULL!	20	150	15	110	4	500	21
132	Ashanti	Ahafo Ano North	Akwasiase	Kwasu- Abu	2	40	1	1	10	9	5	4	10	10	1	1	50	0	0	0	0	0	0	0	0	0	0		1	2	2	2	4	9	#NULL!	2010	2015	50	100	#NULL!	1	10	1	15	3	35	#NULL!	#NULL!	3
133	Ashanti	Ahafo Ano North	Twebidi	Subriso	1	48	1	2	25	12	7	5	30	1	1	1	100	0	0	0	0	0	0	0	0	0	1	Malaria	1	1	2	3	2	23	#NULL!	1995	2015	0.5	100	#NULL!	#NULL!	#NULL!	2	29	10	37	1	750	2
134	Ashanti	Ahafo Ano North	Betinko	Anyinasuso	2	35	1	1	4	4	2	1	5	4	2	2	100	0	0	0	0	0	250	0	0	0	0		1	2	2	2	1	7	80	2014	2015	2.5	650	#NULL!	1	10	4	60	3	15	1	150	100
135	Ashanti	Ahafo Ano North	Dwaaho	Abu- Bone	1	54	1	1	8	10	3	4	8	8	2	1	40	0	0	0	0	0	0	0	0	0	1	ulcer	1	1	1	1	1	4	100	2015	#NULL!		#NULL!	#NULL!	#NULL!	#NULL!	#NULL!	#NULL!	#NULL!	#NULL!	#NULL!	#NULL!	#NULL!
136	Ashanti	Ahafo Ano North	Tepa	Tepa	1	35	1	1	3	5	2	2	7	3	2	1	150	25	0	0	0	0	0	0	0	0	1	ulcer	1	2	2	1	2	8	100	2015	2015	2	800	#NULL!	3	15	3	60	5	40	2	80	1
137	Ashanti	Ahafo Ano North	Akwasiase	Kwasu- Abu	1	48	1	1	5	8	3	5	15	5	1	1	100	0	0	0	0	0	0	0	0	0	4	Malaria	1	1	2	3	2	10	#NULL!	#NULL!	2015		100	#NULL!	#NULL!	#NULL!	3	40	8	40	2	140	1
138	Ashanti	Ahafo Ano North	Abonsuasu	Biakoye	1	29	1	1	3	4	2	2	6	3	1	1	40	0	0	0	0	0	0	0	0	0	0		1	2	2	1	1	100	#NULL!	1995	#NULL!	0.5	150	#NULL!	2	20	2	30	3	23	1	150	2
139	Ashanti	Ahafo Ano North	Twebidi	Subriso	1	47	1	2	20	6	2	4	20	20	1	1	90	0	0	0	0	0	0	0	0	0	0		1	2	2	3	1	20	90	2000	2015	1	100	#NULL!	4	50	5	75	10	70	#NULL!	#NULL!	5
140	Ashanti	Ahafo Ano North	Dwaaho	Abu- Bone	1	35	1	1	7	3	2	1	7	7	1	1	100	0	0	0	0	0	0	0	0	0	1	Malaria	2	2	2	2	2	12	#NULL!	#NULL!	2015	1	#NULL!	#NULL!	#NULL!	#NULL!	1	15	2	14	#NULL!	#NULL!	#NULL!
141	Ashanti	Ahafo Ano North	Tepa	Tepa	1	30	1	1	5	8	5	3	15	5	1	1	100	0	0	0	0	0	0	0	0	0	0		2	2	2	1	1	4	100	2001	2015	200	#NULL!	#NULL!	1	10	2	30	4	28	#NULL!	#NULL!	1
142	Ashanti	Ahafo Ano North	Suponso	Suponso	1	52	2	0	7	10	8	2	25	7	1	1	50	0	0	0	0	0	0	0	0	0	2	fever	1	2	2	4	2	35	#NULL!	2001	2015	150	#NULL!	#NULL!	#NULL!	#NULL!	1	15	4	48	2	200	1
143	Ashanti	Ahafo Ano North	Suponso	Suponso	1	42	1	2	5	5	2	3	22	5	1	1	0	0	0	0	0	0	0	0	0	0	0		1	2	2	1	2	10	90	#NULL!	2015	2	#NULL!	#NULL!	#NULL!	1	15	8	75	1	70	#NULL!	#NULL!
144	Ashanti	Ahafo Ano North	Betinko	Anyinasuso	1	54	1	3	20	7	3	4	20	14	1	2	200	0	0	0	0	0	0	0	0	0	1	Malaria	1	2	2	1	1	6	90	2000	#NULL!	3	200	100	#NULL!	#NULL!	1	20	3	15	1	50	1
145	Ashanti	Ahafo Ano North	Tepa	Tepa	1	43	2	0	10	10	7	3	30	10	2	1	2500	350	0	0	0	0	0	0	0	0	0		2	2	2	1	1	15	60	#NULL!	2015	1.5	1600	#NULL!	#NULL!	#NULL!	3	20	8	15	2	35	#NULL!
146	Ashanti	Ahafo Ano North	Abonsuasu	Biakoye	1	50	1	1	22	23	9	6	22	22	2	1	2000	1000	0	0	0	0	0	0	0	0	0		2	2	2	3	1	6	100	2014	2015		#NULL!	#NULL!	#NULL!	#NULL!	1	20	2	6	#NULL!	#NULL!	#NULL!
147	Ashanti	Ahafo Ano North	Twebidi	Subriso	2	40	1	1	20	4	3	0	20	20	2	2	100	0	0	0	0	0	200	0	0	0	0		2	2	2	3	1	20	50	2015	#NULL!	1.5	7000	#NULL!	3	10	4	15	12	5	1	50	#NULL!
148	Ashanti	Ahafo Ano North	Abonsuasu	Biakoye	2	32	1	1	5	5	3	1	7	5	2	2	800	0	0	0	0	0	200	0	0	0	0		2	2	2	1	1	5	90	2014	2015	0.5	600	#NULL!	1	6	5	10	7	8	#NULL!	#NULL!	#NULL!
149	Ashanti	Ahafo Ano North	Dwaaho	Abu- Bone	1	70	2	0	32	5	3	2	32	32	2	1	300	0	0	0	0	0	0	0	0	0	0		1	2	2	3	1	12	100	2012	1013	3	2500	#NULL!	#NULL!	#NULL!	3	20	4	4	1	1000	#NULL!
150	Ashanti	Ahafo Ano North	Anyinasuo	Anyinasuso	1	55	2	0	31	18	14	3	45	31	2	1	300	0	0	0	0	0	0	0	0	0	0		1	2	2	6	1	16	100	2008	2015		700	#NULL!	#NULL!	#NULL!	1	15	50	8	1	50	1
151	Ashanti	Ahafo Ano North	Twebidi	Subriso	1	40	1	1	10	8	4	3	30	10	1	1	60	150	0	0	0	0	350	0	0	0	1	fever	2	2	2	3	1	34	85	#NULL!	#NULL!	1	#NULL!	500	#NULL!	#NULL!	3	20	12	4	2	50	#NULL!
152	Ashanti	Ahafo Ano North	Dwaaho	Abu- Bone	2	54	1	1	7	4	4	0	9	7	2	2	100	0	0	0	0	0	0	0	0	0	1	ulcer	1	2	2	1	1	1	80	2014	2015	500	#NULL!	#NULL!	2	5	5	12	15	3	2	200	#NULL!
153	Ashanti	Ahafo Ano North	Dwaaho	Abu- Bone	1	38	1	1	15	4	2	0	15	15	2	2	1000	0	0	0	0	0	2000	0	0	0	0		1	2	2	1	1	1.5	90	#NULL!	2015	0.5	600	#NULL!	#NULL!	#NULL!	2	20	6	5	2	100	#NULL!
154	Ashanti	Ahafo Ano North	Dwaaho	Abu- Bone	2	35	1	1	6	6	4	0	6	6	2	2	100	0	0	0	0	0	50	0	0	0	0		2	2	2	1	1	2.5	50	2015	#NULL!	3.5	100	#NULL!	1	15	4	60	3	20	1	300	#NULL!
155	Ashanti	Ahafo Ano North	Akwasiase	Kwasu- Abu	1	42	1	1	7	9	4	5	10	7	1	1	20	1600	0	0	0	0	0	0	0	0	2	cut	1	2	2	3	2	9	90	2002	2015	5	80	50	1	7	2	29	10	37	1	750	2
156	Ashanti	Ahafo Ano North	Akwasiase	Kwasu- Abu	2	72	2	0	15	9	2	7	15	20	1	1	200	100	0	0	0	0	0	0	0	0	3	rhematism	2	1	1	2	1	15	80	1995	2015	3	45	600	1	10	2	40	3	15	#NULL!	#NULL!	#NULL!
157	Ashanti	Ahafo Ano North	Tepa	Tepa	2	52	2	0	15	12	6	7	20	15	1	1	150	0	0	0	0	0	0	0	0	0	0		1	2	2	2	1	10	90	2001	2015	400	90	#NULL!	2	20	3	60	7	33	1	50	#NULL!
158	Ashanti	Ahafo Ano North	Tepa	Tepa	1	55	1	2	26	8	5	3	26	26	1	1	200	0	0	0	0	0	0	0	0	0	2	Malaria	1	1	1	2	1	18	80	1995	2015	2	200	#NULL!	#NULL!	#NULL!	8	150	15	55	#NULL!	#NULL!	2
159	Ashanti	Ahafo Ano North	Tepa	Tepa	1	59	1	1	40	10	5	5	35	1	1	1	300	0	0	0	0	0	0	0	0	0	0		2	2	2	5	1	6.5	90	1994	2015	100	200	#NULL!	4	40	7	170	15	55	3	150	4
160	Ashanti	Ahafo Ano North	Tepa	Tepa	1	54	1	2	30	10	5	5	30	30	1	1	200	50	0	0	0	0	0	0	0	0	2	Malaria	2	1	1	1	3	15	#NULL!	1995	2015	100	150	#NULL!	3	30	5	100	12	120	2	120	1
161	Ashanti	Ahafo Ano North	Tepa	Tepa	1	45	1	1	20	7	3	4	25	20	1	1	200	0	0	0	0	0	0	0	0	0	5	Malaria	1	1	1	3	1	30	90	1998	2015	200	#NULL!	#NULL!	1	10	3	45	2	20	2	1900	2
162	Ashanti	Ahafo Ano North	Tepa	Tepa	1	45	1	1	20	8	4	4	20	15	1	1	200	0	0	0	0	0	0	0	0	0	2	Malaria	1	1	1	2	1	15	90	1999	2015	200	94	#NULL!	#NULL!	#NULL!	#NULL!	#NULL!	#NULL!	#NULL!	#NULL!	#NULL!	#NULL!
163	Ashanti	Ahafo Ano North	Tepa	Tepa	2	55	1	1	25	9	4	5	30	25	1	1	200	0	0	0	0	0	0	0	0	0	2	Malaria	1	1	1	1	1	9	90	2001	2015	200	150	#NULL!	1	10	3	45	3	30	1	50	1
164	Ashanti	Ahafo Ano North	Tepa	Tepa	2	64	2	0	15	14	6	8	20	15	1	1	200	0	0	0	0	0	0	0	0	0	3	Malaria and accident	1	1	1	2	1	15	#NULL!	1998	2015	100	#NULL!	#NULL!	1	10	2	30	3	30	#NULL!	#NULL!	#NULL!
165	Ashanti	Ahafo Ano North	Tepa	Tepa	1	61	1	1	12	7	4	3	35	12	1	1	200	0	0	0	0	0	0	0	0	0	1	malaria	1	2	2	4	1	12	80	2002	2015	100	100	#NULL!	6	400	10	3	45	6	30	#NULL!	#NULL!
166	Ashanti	Ahafo Ano North	Dwaaho	Abu- Bone	1	54	1	1	30	4	3	1	30	30	1	1	200	50	0	0	0	0	0	0	0	0	3	Malaria	1	2	2	4	3	25	90	2004	2015	300	90	100	#NULL!	#NULL!	#NULL!	#NULL!	#NULL!	#NULL!	#NULL!	#NULL!	#NULL!
167	Ashanti	Ahafo Ano North	Dwaaho	Abu- Bone	1	54	1	2	13	15	11	4	20	13	1	1	200	30	0	0	0	0	0	0	0	0	2	Malaria	1	1	2	2	1	11	90	2004	2015	300	#NULL!	#NULL!	#NULL!	2	30	2	10	1	30	#NULL!	#NULL!
168	Ashanti	Ahafo Ano North	Dwaaho	Abu- Bone	1	35	1	1	5	5	2	3	15	5	1	1	100	50	0	0	0	0	0	0	0	0	3	Malaria	1	1	1	1	3	5	90	2010	2015	100	200	#NULL!	#NULL!	4	20	#NULL!	#NULL!	#NULL!	#NULL!	#NULL!	#NULL!
169	Ashanti	Ahafo Ano North	Dwaaho	Abu- Bone	2	59	1	2	11	5	5	0	30	11	1	1	150	0	0	0	0	0	0	0	0	0	0		2	2	2	2	1	4	90	2002	2015	200	100	#NULL!	#NULL!	#NULL!	#NULL!	#NULL!	#NULL!	#NULL!	#NULL!	#NULL!	#NULL!
170	Ashanti	Ahafo Ano North	Abonsuasu	Biakoye	2	31	1	2	13	8	3	5	13	13	1	2	105	0	0	500	0	0	0	0	0	0	2	anaemia	1	1	2	4	1	7.5	100	2005	2015	300	210	500	#NULL!	#NULL!	1	80	10	80	#NULL!	#NULL!	5
171	Ashanti	Ahafo Ano North	Akwasiase	Kwasu- Abu	1	42	1	2	5	6	2	4	5	5	1	1	200	10	0	0	0	0	200	0	0	0	1	Malaria	1	1	1	1	1	5	80	2010	2015	200	60	100	2	20	5	60	6	30	1	100	3
172	Ashanti	Ahafo Ano North	Akwasiase	Kwasu- Abu	1	32	1	1	6	6	4	2	7	6	1	1	1400	1000	0	0	0	0	0	0	0	0	0		2	1	2	2	3	11	80	2009	2015	200	600	60	1	30	3	600	3	10	1	1000	2
173	Ashanti	Ahafo Ano North	Akwasiase	Kwasu- Abu	1	26	1	1	5	25	18	7	8	5	1	1	20	0	0	0	0	0	0	0	0	0	0		1	2	2	1	1	4	90	2002	2015	300	100	300	1	10	3	60	4	40	1	75	2
174	Ashanti	Ahafo Ano North	Koteinkwanta	Kwasu- Abu	1	53	1	1	23	6	5	0	23	23	1	1	1000	0	300	0	0	0	0	0	0	0	0		1	2	2	2	1	16	71	1993	#NULL!	0.5	300	110	1	3	3	55	3	15	1	100	1
175	Ashanti	Ahafo Ano North	Koteinkwanta	Kwasu- Abu	2	25	2	0	5	7	2	2	5	5	1	1	1000	500	650	150	0	0	0	0	0	0	3	Malaria	1	1	1	1	4	35	52	2010	#NULL!	1	1000	60	2	20	5	100	5	50	2	160	3
176	Ashanti	Ahafo Ano North	Koteinkwanta	Kwasu- Abu	1	55	1	3	15	10	7	2	12	15	1	1	5000	0	200	100	0	1000	0	0	0	0	3	Malaria	1	1	1	2	1	13	70	2003	#NULL!	2	2000	500	1	10	3	45	3	15	1	150	1
177	Ashanti	Ahafo Ano North	Koteinkwanta	Kwasu- Abu	2	40	2	0	16	8	4	3	18	16	1	1	1500	100	1000	1000	0	1500	0	0	0	0	0		1	2	2	3	4	16	49	1999	2010	1	1500	300	1	10	3	60	4	10	1	120	1
178	Ashanti	Ahafo Ano North	Koteinkwanta	Kwasu- Abu	1	51	1	1	20	4	4	0	25	9	1	1	6000	0	0	0	0	0	0	0	0	0	2	Malaria	1	2	2	5	1	90	100	#NULL!	#NULL!	0.1	1100	500	2	30	2	35	#NULL!	#NULL!	2	290	#NULL!
179	Ashanti	Ahafo Ano North	Koteinkwanta	Kwasu- Abu	1	42	2	0	15	7	4	3	20	15	1	1	500	0	0	0	0	0	0	0	0	0	4	Malaria	1	1	1	1	4	8	100	2011	#NULL!	0.5	1000	1000	2	10	2	20	4	20	1	40	1
180	Ashanti	Ahafo Ano North	Koteinkwanta	Kwasu- Abu	2	65	2	0	30	2	2	0	30	30	1	1	500	0	0	0	0	0	0	0	0	0	0		2	2	2	1	4	8	20	2010	#NULL!	1	50	100	1	10	4	60	3	15	1	150	100
181	Ashanti	Ahafo Ano North	Koteinkwanta	Kwasu- Abu	1	78	1	2	12	2	2	0	60	12	2	1	150	0	0	0	0	0	0	0	0	0	1	Malaria	2	2	2	3	3	26	90	2003	#NULL!	0.5	2500	1100	#NULL!	#NULL!	1	15	2	10	#NULL!	#NULL!	1
182	Ashanti	Ahafo Ano North	Dwaaho	Abu- Bone	1	31	1	1	6	12	5	8	6	5	1	1	2000	150	300	0	0	0	0	0	0	0	0		1	2	2	2	4	22	80	2011	#NULL!	2	1000	80	#NULL!	#NULL!	3	60	4	20	1	16	1
183	Ashanti	Ahafo Ano North	Dwaaho	Abu- Bone	1	59	1	1	20	6	4	0	30	20	1	1	2100	0	500	0	0	0	0	0	0	0	1	Malaria	1	1	1	1	4	10	80	1987	#NULL!	3	500	500	#NULL!	#NULL!	2	300	4	600	1	30	2
184	Ashanti	Ahafo Ano North	Koteinkwanta	Kwasu- Abu	1	64	2	0	15	9	6	3	44	15	1	1	200	50	0	0	0	0	0	0	0	0	3	fever	1	1	2	1	1	7	100	2000	#NULL!	1.5	7000	3000	2	20	3	50	4	40	1	55	3
185	Ashanti	Ahafo Ano North	Dwaaho	Abu- Bone	2	54	1	1	9	7	5	2	9	9	1	1	100	0	100	100	0	1000	0	0	0	0	4	body pains	1	1	1	1	1	5	60	2006	#NULL!	1	400	80	#NULL!	#NULL!	2	160	6	30	#NULL!	#NULL!	2
186	Ashanti	Ahafo Ano North	Koteinkwanta	Kwasu- Abu	1	68	1	2	20	8	2	6	40	20	2	1	100	0	0	0	0	0	0	0	0	0	3	Malaria	1	1	1	1	1	5	90	1998	#NULL!	1	800	1000	#NULL!	#NULL!	2	40	4	40	1	50	2
187	Ashanti	Ahafo Ano North	Koteinkwanta	Kwasu- Abu	1	42	1	1	30	10	5	0	30	30	1	1	3000	0	300	0	0	0	0	0	0	0	1	Malaria	1	2	2	5	1	32	89	1986	#NULL!	1.5	80	#NULL!	#NULL!	#NULL!	3	450	8	75	1	750	3
188	Ashanti	Ahafo Ano North	Koteinkwanta	Kwasu- Abu	1	52	1	1	18	8	15	1	18	20	1	1	100	0	500	0	0	0	0	0	0	0	0		2	2	2	2	1	15	90	1993	#NULL!	7	400	200	2	40	3	360	5	50	3	250	3
189	Ashanti	Ahafo Ano North	Koteinkwanta	Kwasu- Abu	2	33	1	1	7	6	3	3	7	7	1	1	500	0	400	0	100	0	0	0	0	0	0		2	2	2	1	4	30	80	2008	#NULL!	1	2000	500	#NULL!	#NULL!	5	900	5	750	#NULL!	#NULL!	2
190	Ashanti	Ahafo Ano North	Koteinkwanta	Kwasu- Abu	1	35	1	1	20	11	5	4	20	7	1	1	400	0	100	0	0	0	0	0	0	0	0		1	2	2	2	4	15	50	2008	#NULL!	1	100	60	#NULL!	#NULL!	4	600	5	500	1	60	2
191	Ashanti	Ahafo Ano North	Koteinkwanta	Kwasu- Abu	1	58	1	1	26	15	8	5	26	26	1	1	1500	0	1000	0	0	0	0	0	0	0	0	Malaria	1	1	1	1	4	6	70	1989	#NULL!	0.5	500	400	#NULL!	#NULL!	3	450	11	186	1	75	5
192	Ashanti	Ahafo Ano North	Koteinkwanta	Kwasu- Abu	1	48	1	1	15	12	7	3	15	15	1	1	4000	0	2000	4000	0	0	0	0	0	0	0	Malaria	1	1	1	3	1	37	92	1992	2013	1	3000	200	3	15	4	60	15	120	2	176	7
193	Ashanti	Ahafo Ano North	Tepa	Tepa	1	52	1	1	35	14	7	7	35	10	1	1	1000	0	1000	200	0	0	0	0	0	0	3	ulcer	1	1	1	2	1	15	67	2005	2010	0.5	2500	50	#NULL!	#NULL!	4	65	6	30	3	2000	3
194	Ashanti	Ahafo Ano North	Akwasiase	Kwasu- Abu	1	43	1	1	10	10	5	5	10	10	1	1	0	0	0	0	0	0	0	0	0	0	0		1	2	2	4	1	17.5	90	2005	#NULL!	1.5	5000	3000	#NULL!	#NULL!	21	210	15	150	2	4000	3
195	Ashanti	Ahafo Ano North	Dwaaho	Abu- Bone	1	52	1	1	15	6	6	0	18	16	1	1	1000	0	0	0	0	0	0	0	0	0	4	Malaria	1	1	2	3	2	12	120	2000	#NULL!	0.2	1000	1500	#NULL!	#NULL!	4	#NULL!	6	#NULL!	2	#NULL!	#NULL!
196	Ashanti	Ahafo Ano North	Tepa	Tepa	2	50	1	1	25	8	6	2	25	12	1	1	120	0	0	0	0	0	0	0	0	0	3	diabetes	1	1	1	1	3	3	#NULL!	2000	2015	200	150	#NULL!	1	10	1	15	6	65	#NULL!	#NULL!	1
197	Ashanti	Ahafo Ano North	Suponso	Suponso	1	61	1	2	30	5	3	0	30	30	1	1	700	400	0	0	0	0	0	0	0	0	0		1	2	2	1	1	78	#NULL!	#NULL!	#NULL!		400	#NULL!	2	20	4	80	3	32	3	420	2
198	Ashanti	Ahafo Ano North	Dwaaho	Abu- Bone	1	51	1	3	15	7	5	2	35	15	1	1	200	0	0	0	0	0	0	0	0	0	4	Stomach Ulcer and Malaria	1	1	1	2	1	5	#NULL!	14	#NULL!	.05	500	#NULL!	1	5	4	48	12	120	3	220	1
199	Ashanti	Ahafo Ano North	Dwaaho	Abu- Bone	1	54	2	0	15	10	4	5	20	20	1	1	200	10	0	0	0	0	0	0	0	0	4	bloodshot	1	1	2	3	1	11.5	90	2005	2015	2	90	#NULL!	330	345	424	460	#NULL!	#NULL!	#NULL!	#NULL!	#NULL!
200	Ashanti	Ahafo Ano North	Akwasiase	Kwasu- Abu	2	70	2	0	20	5	5	0	20	20	1	1	100	0	0	0	0	0	0	0	0	0	1	malaria	1	1	1	1	1	5	100	1997	2014	2	#NULL!	#NULL!	#NULL!	#NULL!	#NULL!	#NULL!	#NULL!	#NULL!	#NULL!	#NULL!	#NULL!
201	Ashanti	Ahafo Ano North	Akwasiase	Kwasu- Abu	1	53	1	2	5	30	1	30	30	30	1	1	2000	0	0	0	0	0	0	0	0	0	0	malaria	1	1	1	1	1	1	100	2000	2014	2	30	#NULL!	1	10	1	15	1	45	#NULL!	#NULL!	#NULL!
202	Ashanti	Ahafo Ano North	Akwasiase	Kwasu- Abu	2	32	1	0	6	1	1	0	6	6	1	1	1000	0	0	0	0	0	0	0	0	0	0	headache	1	1	1	1	1	6	100	6	2014	1.5	200	#NULL!	#NULL!	#NULL!	15	25	#NULL!	#NULL!	#NULL!	#NULL!	#NULL!
203	Ashanti	Ahafo Ano North	Akwasiase	Kwasu- Abu	1	56	1	3	26	8	5	3	26	26	1	1	700	0	0	0	0	0	0	0	0	0	4	malaria	1	1	1	2	1	15	50	26	2014	2	400	#NULL!	#NULL!	#NULL!	#NULL!	#NULL!	#NULL!	#NULL!	#NULL!	#NULL!	#NULL!
204	Ashanti	Ahafo Ano North	Akwasiase	Kwasu- Abu	1	38	1	2	9	4	2	2	9	9	1	1	400	0	0	0	0	0	0	0	0	0	3	malaria	1	1	1	1	1	8	#NULL!	9	2014	4	700	#NULL!	#NULL!	#NULL!	#NULL!	#NULL!	#NULL!	#NULL!	#NULL!	#NULL!	#NULL!
205	Ashanti	Ahafo Ano North	Akwasiase	Kwasu- Abu	2	33	1	3	5	3	2	1	5	5	1	1	200	0	0	0	0	0	0	0	0	0	3	malaria	1	1	1	1	1	2	100	5	2013	3	21	600	1	10	1	15	1	10	1	50	#NULL!
206	Ashanti	Ahafo Ano North	Akwasiase	Kwasu- Abu	1	47	1	1	7	8	8	4	7	7	1	1	1400	0	0	0	0	0	0	0	0	0	3	malaria	1	1	1	3	1	16	16	7	2013	1	250	#NULL!	1	1	1	25	4	45	#NULL!	#NULL!	#NULL!
207	Ashanti	Ahafo Ano North	Akwasiase	Kwasu- Abu	1	80	1	2	15	9	8	0	15	1	2	2	500	0	0	0	0	0	0	0	0	0	1	fever	1	1	1	1	1	80	100	15	2014	4	#NULL!	#NULL!	#NULL!	#NULL!	#NULL!	#NULL!	#NULL!	#NULL!	#NULL!	#NULL!	#NULL!
208	Ashanti	Ahafo Ano North	Akwasiase	Kwasu- Abu	2	62	2	0	10	8	8	0	10	10	1	1	700	0	0	0	0	0	0	0	0	0	2	malaria	2	1	1	1	1	8	4	12	2014	2	350	#NULL!	#NULL!	#NULL!	#NULL!	#NULL!	#NULL!	#NULL!	#NULL!	#NULL!	#NULL!
209	Ashanti	Ahafo Ano North	Dwaaho	Abu- Bone	2	35	1	3	5	5	2	3	5	5	1	1	700	0	0	0	0	0	0	0	0	0	0		1	1	1	2	1	3	100	2010	2014	1	100	#NULL!	#NULL!	#NULL!	#NULL!	#NULL!	#NULL!	#NULL!	#NULL!	#NULL!	#NULL!
210	Ashanti	Ahafo Ano North	Twebidi	Subriso	1	55	1	2	3	7	5	7	31	3	1	1	120	0	0	0	0	0	0	0	0	0	2	waist_pain	1	2	1	2	1	5	#NULL!	2011	#NULL!	3	200	500	#NULL!	#NULL!	7	84	10	25	1	400	4
211	Ashanti	Ahafo Ano North	Twebidi	Subriso	2	55	2	0	32	12	8	0	35	30	1	1	180	0	0	0	0	0	0	0	0	0	2	stomach_ache	1	2	2	1	1	12	90	25	#NULL!	1	680	350	#NULL!	460	550	1	45	2	80	#NULL!	#NULL!
212	Ashanti	Ahafo Ano North	Anyinasuo	Anyinasuso	1	40	1	1	19	6	3	1	19	1	1	1	200	0	0	0	0	0	0	0	0	0	2	fever	1	1	1	2	1	8	95	19	#NULL!	2	1000	#NULL!	#NULL!	7	154	10	130	#NULL!	#NULL!	10	1200
213	Ashanti	Ahafo Ano North	Anyinasuo	Anyinasuso	1	53	1	1	35	6	3	3	25	23	1	1	500	700	0	0	0	0	0	0	0	0	0		1	2	2	2	1	16	75	26	#NULL!		200	100	1	5	2	26	2	26	5	25	2
214	Ashanti	Ahafo Ano North	Anyinasuo	Anyinasuso	1	63	1	1	40	6	5	1	48	30	1	1	650	0	0	0	0	0	800	0	0	0	1	general_body_pains	1	1	2	1	1	23	73	24	#NULL!		250	80	2	2	10	3	18	4	20	1	120
215	Ashanti	Ahafo Ano North	Anyinasuo	Anyinasuso	1	48	1	1	13	7	3	4	20	13	1	1	120	80	0	0	200	0	0	0	0	0	1	malaria	1	1	2	1	1	10	16	25	#NULL!	1	300	150	2	10	2	30	5	25	1	120	2
216	Ashanti	Ahafo Ano North	Anyinasuo	Anyinasuso	2	50	1	2	28	4	4	0	25	20	1	1	120	0	0	0	0	0	0	0	0	0	0		1	2	2	1	4	15	70	20	#NULL!		150	50	1	5	2	26	1	130	2	200	#NULL!
217	Ashanti	Ahafo Ano North	Anyinasuo	Anyinasuso	1	63	1	1	25	7	4	3	35	20	1	2	250	100	0	0	0	400	0	0	0	0	2		1	2	2	1	1	10	63	10	#NULL!	1	500	300	2	10	2	26	5	25	1	130	2
218	Ashanti	Ahafo Ano North	Anyinasuo	Anyinasuso	2	52	2	0	30	7	5	5	2	30	1	1	100	0	0	0	0	0	0	0	0	0	4	malaria	1	1	1	1	1	6	96	9	#NULL!	1	200	200	1	5	5	60	2	20	2	200	3
219	Ashanti	Ahafo Ano North	Suponso	Suponso	1	34	1	1	15	4	4	0	15	15	2	2	350	0	0	0	0	0	0	0	0	0	4	stomach _upset	1	1	1	1	1	30	#NULL!	2000	#NULL!		500	#NULL!	5	75	2	30	23	115	7	1350	1
220	Ashanti	Ahafo Ano North	Bonkrom	Anyinasuso	1	65	2	1	20	16	14	2	20	20	1	1	100	0	0	0	0	0	0	0	0	0	3	malaria	1	2	2	3	1	44	#NULL!	1995	2011	1	700	#NULL!	2	20	3	45	2	30	3	1210	2
221	Ashanti	Ahafo Ano North	Abonsuasu	Biakoye	1	35	2	2	10	8	2	6	10	10	1	1	100	0	0	0	0	0	0	0	0	0	2	malaria	1	2	2	2	1	14	#NULL!	2005	#NULL!	2	#NULL!	#NULL!	2	20	2	46	6	24	2	70	3
222	Ashanti	Ahafo Ano North	Twebidi	Subriso	1	54	1	2	21	13	12	2	21	21	1	1	300	0	0	0	0	0	0	0	0	0	1	eye problem	1	2	2	3	2	34	#NULL!	1994	2009	3	1400	#NULL!	4	#NULL!	11	30	1	#NULL!	#NULL!	9	#NULL!
223	Ashanti	Ahafo Ano North	Abonsuasu	Biakoye	1	60	1	1	44	7	5	2	44	44	1	1	500	0	0	0	0	0	0	0	0	0	0		1	2	2	1	1	1	12	1971	2000	3	2000	#NULL!	4	#NULL!	10	13	#NULL!	1	#NULL!	3	#NULL!
224	Ashanti	Ahafo Ano North	Bronsakro	Anyinasuso	1	53	1	1	3	14	5	9	30	3	1	1	60	0	0	0	0	0	0	0	0	0	2	malaria	2	2	2	3	2	9	#NULL!	2012	#NULL!	1	#NULL!	#NULL!	#NULL!	#NULL!	#NULL!	#NULL!	#NULL!	#NULL!	#NULL!	#NULL!	#NULL!
225	Ashanti	Ahafo Ano North	Suponso	Suponso	2	53	1	1	6	10	7	3	6	6	1	1	100	0	0	0	0	0	0	0	0	0	0		1	2	2	1	2	20	#NULL!	2009	#NULL!	3	600	#NULL!	3	#NULL!	5	#NULL!	12	#NULL!	1	#NULL!	4
226	Ashanti	Ahafo Ano North	Koteinkwanta	Kwasu- Abu	1	51	1	1	20	12	9	3	45	20	1	1	0	0	0	0	0	0	0	0	0	0	2		2	2	2	3	4	2	#NULL!	#NULL!	#NULL!	3	1000	500	5	125	6	120	10	20	2	400	2
227	Ashanti	Ahafo Ano North	Dwaaho	Abu- Bone	1	29	1	1	11	7	4	3	11	11	1	1	150	0	0	0	0	0	0	0	0	0	2	malaria	1	2	2	3	4	27	#NULL!	2004	2014	1	4700	#NULL!	4	24	4	60	11	77	7	800	4
228	Ashanti	Ahafo Ano North	Koteinkwanta	Kwasu- Abu	1	70	2	0	23	9	9	0	25	25	1	1	0	0	0	0	0	0	0	0	0	0	0		1	1	2	1	4	11	#NULL!	1985	2012	1	1	500	4	80	20	600	30	450	2	600	#NULL!
229	Ashanti	Ahafo Ano North	Abonsuasu	Biakoye	1	48	1	1	32	18	11	7	32	32	1	1	900	0	0	0	0	0	0	0	0	0	0		2	2	2	6	1	51	#NULL!	1983	2000		4500	#NULL!	3	30	10	150	20	60	3	4200	18
230	Ashanti	Ahafo Ano North	Dwaaho	Abu- Bone	1	50	1	1	6	4	4	0	8	6	1	1	1500	500	0	0	0	0	0	0	0	0	3	malaria	1	1	1	2	4	6	#NULL!	2009	201	2	3000	#NULL!	3	90	2	40	6	60	2	500	3
231	Ashanti	Ahafo Ano North	Bronsakro	Anyinasuso	1	47	2	1	28	15	8	7	28	28	1	1	500	0	0	0	0	0	0	0	0	0	2	eye problem	1	2	2	2	1	95	#NULL!	1972	2006		#NULL!	#NULL!	2	20	5	75	12	72	#NULL!	#NULL!	11
232	Ashanti	Ahafo Ano North	Betinko	Anyinasuso	1	59	1	1	1	10	10	0	43	43	1	1	100	0	0	0	0	0	0	0	0	0	2	malaria	1	2	2	2	2	15	#NULL!	1972	2009		300	#NULL!	1	#NULL!	3	#NULL!	15	#NULL!	#NULL!	#NULL!	#NULL!
233	Ashanti	Ahafo Ano North	Abonsuasu	Biakoye	2	75	2	0	50	5	2	3	50	50	1	1	100	0	0	0	0	0	0	0	0	0	3	BP	1	2	2	3	1	40	#NULL!	1965	2009	1	1500	#NULL!	2	20	3	45	4	40	6	450	#NULL!
234	Ashanti	Ahafo Ano North	Abonsuasu	Biakoye	1	57	1	1	14	3	7	14	1	41	1	1	0	0	0	0	0	0	0	0	0	0	6	malaria	1	2	2	1	1	13	#NULL!	2001	2012	3	600	#NULL!	2	20	3	45	6	60	#NULL!	#NULL!	3
235	Ashanti	Ahafo Ano North	Abonsuasu	Biakoye	2	45	1	1	10	7	2	5	10	10	1	1	1000	0	0	0	0	0	0	0	0	0	5	malaria	1	1	1	2	4	8	100	2005	2013	2	400	#NULL!	#NULL!	#NULL!	#NULL!	#NULL!	#NULL!	#NULL!	#NULL!	#NULL!	#NULL!
236	Ashanti	Ahafo Ano North	Koteinkwanta	Kwasu- Abu	2	38	1	3	17	9	5	4	17	17	1	1	6130	0	0	0	0	0	0	0	0	0	3	malaria	1	1	1	1	1	7	100	1995	2013	1	2400	#NULL!	#NULL!	#NULL!	#NULL!	#NULL!	#NULL!	#NULL!	#NULL!	#NULL!	#NULL!
237	Ashanti	Ahafo Ano North	Anyinasuo	Anyinasuso	1	54	1	1	15	8	4	0	25	15	1	1	300	0	0	0	0	0	0	0	0	0	2	waist_pain	1	1	1	3	7	15	#NULL!	#NULL!	#NULL!	2	600	400	#NULL!	#NULL!	4	48	20	40	3	800	4
238	Ashanti	Ahafo Ano North	Abonsuasu	Biakoye	1	35	1	2	10	3	3	1	20	10	1	2	200	0	20	0	0	0	300	0	0	0	1	ear_pain	1	1	1	2	1	12	75	#NULL!	#NULL!		800	#NULL!	1	5	4	60	5	25	5	500	2
239	Ashanti	Ahafo Ano North	Abonsuasu	Biakoye	1	45	1	2	22	9	6	4	28	2	2	1	900	0	0	0	0	0	0	0	0	0	1	waistpain	1	1	1	3	1	11	#NULL!	#NULL!	#NULL!	1	700	#NULL!	2	10	3	48	8	120	1	800	5
240	Ashanti	Ahafo Ano North	Abonsuasu	Biakoye	1	52	1	2	25	10	4	1	30	25	1	1	350	500	0	0	0	0	0	0	0	0	1	waistpain	1	1	1	2	1	30	92	2005	#NULL!	1	1500	1000	#NULL!	#NULL!	6	120	10	150	2	300	8
241	Ashanti	Ahafo Ano North	Abonsuasu	Biakoye	1	55	1	2	10	5	5	0	40	10	1	1	120	200	0	0	0	0	0	0	0	0	0		1	2	2	2	1	10	90	#NULL!	#NULL!	1	#NULL!	1000	2	#NULL!	3	36	4	60	1	20	1
242	Ashanti	Ahafo Ano North	Abonsuasu	Biakoye	1	36	1	1	20	7	3	0	20	15	1	1	200	50	0	0	0	0	0	0	0	0	1	malaria	1	1	1	1	1	12	96	#NULL!	#NULL!		#NULL!	500	#NULL!	#NULL!	4	88	10	150	1	45	3
243	Ashanti	Ahafo Ano North	Abonsuasu	Biakoye	1	31	1	2	8	5	2	1	20	8	1	1	200	0	0	100	0	0	0	0	0	0	0		1	2	2	1	1	8	99	#NULL!	#NULL!	1	#NULL!	200	#NULL!	#NULL!	3	690	2	30	1	25	#NULL!
244	Ashanti	Ahafo Ano North	Abonsuasu	Biakoye	2	45	2	0	25	7	3	1	30	25	2	2	250	0	0	0	0	0	0	0	0	0	1	stomach	1	1	2	1	4	9	99	1995	#NULL!	1	1200	250	1	5	3	36	12	120	1	680	3
245	Ashanti	Ahafo Ano North	Koteinkwanta	Kwasu- Abu	1	56	1	3	12	8	3	2	43	8	2	2	500	0	0	0	0	0	0	0	0	0	2	malaria	1	2	2	1	1	2	#NULL!	#NULL!	#NULL!		600	#NULL!	#NULL!	#NULL!	#NULL!	#NULL!	#NULL!	#NULL!	#NULL!	#NULL!	#NULL!
246	Ashanti	Ahafo Ano North	Dwaaho	Abu- Bone	2	53	2	0	30	11	5	5	30	30	1	1	2000	100	700	300	0	0	0	0	0	0	3	body_weakness	1	1	1	1	4	15	95	1985	#NULL!		1000	100	#NULL!	#NULL!	8	150	15	55	#NULL!	#NULL!	2
247	Ashanti	Ahafo Ano North	Dwaaho	Abu- Bone	1	42	1	1	30	7	5	0	30	10	1	1	100	0	400	0	0	0	0	0	0	0	3	malaria	1	1	2	2	1	20	95	2005	#NULL!		1500	50	2	20	7	170	15	55	3	150	4
248	Ashanti	Ahafo Ano North	Dwaaho	Abu- Bone	2	38	1	2	5	8	4	1	5	4	1	1	200	0	100	0	0	0	0	0	0	0	1	fever	1	1	1	1	4	1	90	2010	#NULL!	7	500	30	3	30	5	100	12	120	2	120	1
249	Ashanti	Ahafo Ano North	Mabang	Kwasu- Abu	1	56	1	3	18	5	5	0	21	18	2	2	850	0	0	0	0	0	0	0	0	0	0		2	2	2	2	1	21	70	1997	2014	2	#NULL!	#NULL!	1	10	3	45	2	20	2	1900	2
250	Ashanti	Ahafo Ano North	Dwaaho	Abu- Bone	1	60	1	2	7	4	4	2	15	10	1	1	100	0	0	0	0	0	0	0	0	0	0		2	2	2	1	1	7	40	2008	#NULL!		#NULL!	#NULL!	#NULL!	#NULL!	#NULL!	#NULL!	#NULL!	#NULL!	#NULL!	#NULL!	#NULL!
251	Ashanti	Ahafo Ano North	Dwaaho	Abu- Bone	1	33	2	2	18	3	2	1	18	18	1	1	400	0	0	0	0	0	0	0	0	0	0		2	2	2	2	1	3	100	1997	#NULL!		900	1800	1	10	3	45	3	30	1	50	1
252	Ashanti	Ahafo Ano North	Dwaaho	Abu- Bone	1	39	1	1	10	5	3	2	21	10	1	1	150	0	0	0	0	0	0	0	0	0	0		2	2	2	1	1	3	70	2005	#NULL!	1	#NULL!	300	1	10	2	30	3	30	#NULL!	#NULL!	#NULL!
253	Ashanti	Ahafo Ano North	Dwaaho	Abu- Bone	1	58	1	1	10	2	2	0	25	10	1	1	150	0	0	0	0	0	0	0	0	0	0		2	2	2	2	1	8	99	2005	#NULL!	1	#NULL!	300	#NULL!	#NULL!	2	30	2	10	1	150	#NULL!
254	Ashanti	Ahafo Ano North	Dwaaho	Abu- Bone	1	54	1	1	30	6	6	0	32	30	1	1	1500	0	0	0	0	0	0	0	0	0	1	malaria	1	2	2	2	1	10	70	1985	#NULL!		#NULL!	600	6	400	10	3	45	6	30	#NULL!	#NULL!
255	Ashanti	Ahafo Ano North	Dwaaho	Abu- Bone	2	65	1	2	10	7	6	1	30	10	1	1	1500	0	0	0	0	0	0	0	0	0	0		2	2	2	3	1	6	60	2005	#NULL!		120	100	#NULL!	#NULL!	#NULL!	#NULL!	#NULL!	#NULL!	#NULL!	#NULL!	#NULL!
256	Ashanti	Ahafo Ano North	Dwaaho	Abu- Bone	1	56	1	2	8	3	2	1	17	8	1	1	150	0	0	0	0	0	0	0	0	0	4	malaria	2	2	2	2	1	4	100	2007	#NULL!		#NULL!	2500	#NULL!	2	30	2	10	1	30	#NULL!	#NULL!
257	Ashanti	Ahafo Ano North	Dwaaho	Abu- Bone	1	37	2	0	14	10	4	6	13	14	1	1	700	0	0	0	0	0	0	0	0	0	2	malaria	1	1	2	1	2	10	100	#NULL!	#NULL!		100	1500	#NULL!	4	20	#NULL!	#NULL!	#NULL!	#NULL!	#NULL!	#NULL!
258	Ashanti	Ahafo Ano North	Dwaaho	Abu- Bone	1	60	1	2	25	2	2	0	25	24	1	1	300	0	0	0	0	0	0	0	0	0	0	piles	2	2	3	2	1	15	70	1992	#NULL!		100	50	#NULL!	#NULL!	#NULL!	#NULL!	#NULL!	#NULL!	#NULL!	#NULL!	#NULL!
259	Ashanti	Ahafo Ano North	Dwaaho	Abu- Bone	1	45	1	1	10	7	2	5	15	13	1	1	2000	0	0	0	0	0	0	0	0	0	3	malaria	1	1	2	3	1	22	100	2001	#NULL!		#NULL!	#NULL!	#NULL!	#NULL!	1	80	10	80	#NULL!	#NULL!	5
260	Ashanti	Ahafo Ano North	Dwaaho	Abu- Bone	1	47	1	1	28	18	8	10	30	25	1	1	500	0	0	0	0	0	0	0	0	0	2	malaria	1	1	2	2	1	15	80	1990	#NULL!	4	200	150	2	20	5	60	6	30	1	100	3
261	Ashanti	Ahafo Ano North	Dwaaho	Abu- Bone	1	49	2	0	12	15	4	7	12	11	1	1	4200	0	0	0	0	0	0	0	0	0	2	malaria	1	2	2	2	1	32	80	2004	#NULL!	1	2200	300	2	20	4	50	15	225	3	1500	4
262	Ashanti	Ahafo Ano North	Dwaaho	Abu- Bone	1	57	1	2	14	11	8	3	17	14	1	1	800	0	0	0	0	0	0	0	0	0	6	malaria	1	1	1	1	1	5	100	2001	#NULL!		700	200	#NULL!	#NULL!	3	60	4	60	#NULL!	#NULL!	#NULL!
263	Ashanti	Ahafo Ano North	Dwaaho	Abu- Bone	2	59	2	0	18	18	6	12	18	16	1	1	500	0	0	0	0	0	0	0	0	0	9	malaria	1	1	2	7	2	26	150	1999	#NULL!		1600	2300	#NULL!	#NULL!	6	#NULL!	10	#NULL!	1	#NULL!	#NULL!
264	Ashanti	Ahafo Ano North	Dwaaho	Abu- Bone	1	60	1	2	30	20	6	14	35	30	1	1	1000	0	3000	0	0	0	0	0	0	0	6	malaria	1	1	1	3	1	45	80	1970	#NULL!	0.5	#NULL!	#NULL!	5	50	10	200	20	400	2	250	10
265	Ashanti	Ahafo Ano North	Bonkrom	Anyinasuso	2	40	2	0	30	16	10	5	35	30	1	1	500	100	1000	0	0	0	0	0	0	0	0		1	2	2	1	1	8	65	1980	2011	0.5	400	400	#NULL!	#NULL!	1	20	3	30	#NULL!	#NULL!	1
266	Ashanti	Ahafo Ano North	Dwaaho	Abu- Bone	2	59	1	1	15	10	6	4	33	15	1	1	300	600	150	1000	0	0	0	0	0	0	0		1	2	2	2	2	1	10	60	2010	0.2	600	250	3	30	10	150	15	50	2	100	10
267	Ashanti	Ahafo Ano North	Tepa	Tepa	1	66	1	1	30	20	12	5	30	30	1	1	5000	0	2000	0	0	0	0	0	0	0	0	malaria	1	1	1	4	1	30	85	1985	#NULL!	0.2	2000	150	4	30	5	80	32	50	2	150	15
268	Ashanti	Ahafo Ano North	Tepa	Tepa	1	57	2	0	35	5	5	0	41	35	1	1	500	0	0	0	0	0	0	0	0	0	2	malaria	1	2	2	1	4	10	30	2000	#NULL!		#NULL!	300	1	10	3	600	4	20	1	45	2
269	Ashanti	Ahafo Ano North	Dwaaho	Abu- Bone	1	62	1	1	15	8	5	3	35	15	1	1	5000	0	2000	0	0	0	0	0	0	0	10	malaria	1	1	1	3	1	20	90	2000	#NULL!	3	2000	40	2	60	12	120	15	140	2	1500	4
270	Ashanti	Ahafo Ano North	Dwaaho	Abu- Bone	1	56	1	1	25	8	4	4	25	15	1	1	2000	0	0	0	0	0	0	0	0	0	2	malaria	1	2	2	2	1	14	90	2000	#NULL!	1	500	300	2	12	4	100	3	27	2	100	1
271	Ashanti	Ahafo Ano North	Tepa	Tepa	1	63	1	1	35	32	24	5	37	28	1	1	4000	500	2500	1000	0	0	0	0	0	0	0		1	2	2	3	1	51	98	1981	2005	1	2000	300	5	55	15	154	15	35	3	110	12
272	Ashanti	Ahafo Ano North	Koteinkwanta	Kwasu- Abu	1	38	1	2	8	8	2	6	15	4	1	1	900	0	0	0	0	0	0	0	0	0	0		2	2	2	3	3	5	50	2011	#NULL!		900	1500	#NULL!	#NULL!	3	50	3	30	#NULL!	#NULL!	3
273	Ashanti	Ahafo Ano North	Bronsakro	Anyinasuso	1	44	1	1	6	14	8	2	6	6	1	1	200	500	600	400	0	0	0	0	0	0	1	malaria	1	1	1	2	4	22	90	2009	#NULL!	4	600	60	1	10	3	450	8	40	#NULL!	#NULL!	2
274	Ashanti	Ahafo Ano North	Tepa	Tepa	1	63	1	1	30	15	6	7	30	10	1	1	1000	0	500	300	0	0	0	0	0	0	1	fever	1	1	1	5	1	30	80	2000	#NULL!	1	600	50	1	10	3	45	12	120	2	50	5
275	Ashanti	Ahafo Ano North	Anyinasuo	Anyinasuso	1	48	1	1	11	15	5	7	11	10	1	1	500	0	2000	500	0	1500	0	0	0	0	6	malaria	1	1	1	3	4	15	90	2010	#NULL!	4	2500	100	5	75	20	350	15	45	2	1000	6
276	Ashanti	Ahafo Ano North	Twebidi	Subriso	1	70	1	0	53	20	15	5	53	53	1	1	1500	0	0	0	0	0	0	0	0	0	0		2	2	2	2	1	6.5	70	30	#NULL!	1	300	#NULL!	2	8	3	64	10	100	1	120	3
277	Ashanti	Ahafo Ano North	Abonsuasu	Biakoye	1	49	1	2	26	8	4	4	27	26	1	1	120	0	0	0	0	0	0	0	0	0	0		2	2	2	1	1	5	90	1989	#NULL!	0.01	750	320	#NULL!	#NULL!	2	30	2	20	1	400	3
278	Ashanti	Ahafo Ano North	Betinko	Anyinasuso	2	60	1	1	15	5	5	0	30	15	1	1	800	0	0	0	0	0	0	0	0	0	3	Diabetic	2	2	2	1	1	10	100	2000	#NULL!	1	500	150	#NULL!	#NULL!	2	20	4	40	1	50	1
279	Ashanti	Ahafo Ano North	Suponso	Suponso	1	58	1	1	40	14	9	5	40	35	1	1	2500	0	5000	0	0	0	0	0	0	0	2	malaria	1	1	1	3	3	14	80	1982	#NULL!	2	200	50	#NULL!	#NULL!	2	400	2	1200	11	1300	#NULL!
280	Ashanti	Ahafo Ano North	Mabang	Kwasu- Abu	1	60	1	2	30	10	5	3	32	30	1	1	3000	0	1000	500	0	0	0	0	0	0	1	malaria	2	1	1	2	1	14	75	1985	2005	2	1000	50	1	10	4	50	3	15	2	120	2
281	Ashanti	Ahafo Ano North	Mabang	Kwasu- Abu	2	50	1	1	25	8	5	1	25	20	1	1	300	100	1000	500	0	500	0	0	0	0	2	malaria	1	1	1	3	1	10	90	1991	#NULL!	3	1000	50	1	30	3	600	3	10	1	1000	2
282	Ashanti	Ahafo Ano North	Mabang	Kwasu- Abu	1	67	1	1	30	9	6	2	27	20	1	1	5000	400	2000	300	0	1000	0	0	0	0	1	malaria	1	1	1	2	1	40	97	1995	#NULL!	1	1000	50	1	10	3	60	4	40	1	75	2
283	Ashanti	Ahafo Ano North	Mabang	Kwasu- Abu	1	49	1	2	23	7	4	3	25	23	1	1	500	200	1000	1000	0	0	0	0	0	0	2	malaria	1	1	1	2	1	10	98	1993	#NULL!	3	1000	60	1	3	3	55	3	15	1	100	1
284	Ashanti	Ahafo Ano North	Mabang	Kwasu- Abu	1	55	1	1	20	5	3	2	20	20	1	1	3000	100	1000	1000	0	0	0	0	0	0	1	malaria	1	1	1	3	1	15	85	1995	#NULL!	2	2000	100	2	20	5	100	5	50	2	160	3
285	Ashanti	Ahafo Ano North	Mabang	Kwasu- Abu	2	50	1	1	10	5	3	2	11	10	1	1	1000	50	1000	500	0	0	0	0	0	0	1	fever	1	1	1	1	1	8	90	2005	#NULL!	3	#NULL!	#NULL!	1	10	3	45	3	15	1	150	1
286	Ashanti	Ahafo Ano North	Mabang	Kwasu- Abu	2	38	1	1	10	5	3	2	10	10	1	1	1500	500	1000	500	0	0	0	0	0	0	0		1	2	2	1	1	10	100	2005	#NULL!	4	1500	40	1	10	3	60	4	10	1	120	1
287	Ashanti	Ahafo Ano North	Mabang	Kwasu- Abu	1	36	1	3	9	4	3	1	20	4	2	2	600	1500	1200	0	0	0	0	0	0	0	0		2	2	2	1	4	7	80	2011	#NULL!	1	800	100	2	30	2	35	#NULL!	#NULL!	2	290	#NULL!
288	Ashanti	Ahafo Ano North	Mabang	Kwasu- Abu	1	52	1	3	15	10	5	3	10	10	1	1	2000	100	1000	0	0	500	0	0	0	0	3	malaria	1	1	1	3	1	20	90	2005	#NULL!	2	2000	50	2	10	2	20	4	20	1	40	1
289	Ashanti	Ahafo Ano North	Twebidi	Subriso	2	59	1	1	3	12	5	7	6	3	1	1	2000	0	400	0	0	500	0	0	0	0	0		1	2	2	2	1	8	80	2006	#NULL!	2	600	10	1	10	4	60	3	15	1	150	100
290	Ashanti	Ahafo Ano North	Dwaaho	Abu- Bone	1	48	1	1	6	10	5	5	6	6	1	1	70	30	400	300	0	0	0	0	0	0	1	chest pains	1	1	1	1	1	8	90	2009	#NULL!	3	300	150	#NULL!	#NULL!	1	15	2	10	#NULL!	#NULL!	1
291	Ashanti	Ahafo Ano North	Dwaaho	Abu- Bone	1	51	1	1	30	8	6	0	30	13	1	1	250	100	500	350	0	0	0	0	0	0	2	skin rashes	1	2	1	1	1	20	80	2002	#NULL!	3	900	150	#NULL!	#NULL!	3	60	4	20	1	16	1
292	Ashanti	Ahafo Ano North	Dwaaho	Abu- Bone	1	35	1	2	12	6	1	1	12	10	1	1	200	150	800	0	0	0	0	0	0	0	0		1	2	2	2	4	9	80	2005	2013	1	350	50	2	20	1	150	8	40	2	140	1
293	Ashanti	Ahafo Ano North	Dwaaho	Abu- Bone	2	52	2	0	30	11	5	0	30	30	1	1	1000	0	500	0	0	0	0	0	0	0	3	fever	1	1	1	1	1	45	90	1985	#NULL!	1	1500	50	#NULL!	#NULL!	15	150	50	100	2	180	9
294	Ashanti	Ahafo Ano North	Akwasiase	Kwasu- Abu	1	52	1	1	24	10	4	0	24	24	1	1	200	0	0	0	0	0	0	0	0	0	0		2	2	2	5	1	8	100	2014	#NULL!	1	500	1	12	5	12	15	7	2	60	2	600
295	Ashanti	Ahafo Ano North	Anyinasuo	Anyinasuso	1	75	2	0	50	20	15	0	60	50	2	1	45	50	0	0	0	0	0	0	0	0	1	ulcer	1	1	1	3	1	50	100	2015	2015		1000	#NULL!	4	8	4	20	12	5	2	30	1
296	Ashanti	Ahafo Ano North	Suponso	Suponso	2	50	1	2	4	5	4	1	5	4	2	2	50	0	0	0	0	0	150	0	0	0	1	Typhoid	1	2	2	1	1	5	100	2014	2014	12	300	#NULL!	2	10	2	20	1	20	1	50	#NULL!
297	Ashanti	Ahafo Ano North	Abonsuasu	Biakoye	1	45	1	1	12	4	1	2	12	12	1	1	0	0	0	0	0	0	0	0	0	0	2	Malaria	1	2	2	1	1	10	80	2003	#NULL!		#NULL!	#NULL!	#NULL!	#NULL!	10	100	10	40	#NULL!	#NULL!	4
298	Ashanti	Ahafo Ano North	Abonsuasu	Biakoye	1	54	2	0	12	3	2	1	12	12	1	1	0	0	0	0	0	0	0	0	0	0	0	ulcer	2	2	1	1	1	12	90	2003	#NULL!	5	200	#NULL!	#NULL!	#NULL!	1	15	3	15	#NULL!	#NULL!	1
299	Ashanti	Ahafo Ano North	Tepa	Tepa	1	78	1	2	50	15	9	4	50	50	1	2	100	50	0	0	0	0	0	0	0	0	4	Malaria	1	2	2	2	1	8	100	1984	#NULL!		#NULL!	#NULL!	5	50	6	120	10	1500	#NULL!	#NULL!	3
300	Ashanti	Ahafo Ano North	Tepa	Tepa	1	60	1	2	15	9	7	0	15	15	1	1	100	50	0	0	0	0	0	0	0	0	0		2	1	1	2	1	9	100	2005	#NULL!		#NULL!	#NULL!	2	10	2	40	6	60	#NULL!	#NULL!	2
301	Ashanti	Ahafo Ano North	Abonsuasu	Biakoye	1	50	1	3	15	5	2	3	30	15	1	2	150	0	0	0	0	0	0	0	0	0	0		1	2	2	1	1	6	#NULL!	2000	2013	1	#NULL!	#NULL!	2	#NULL!	5	#NULL!	9	#NULL!	#NULL!	#NULL!	6
302	Ashanti	Ahafo Ano North	Tepa	Tepa	1	57	1	3	12	8	8	0	12	12	1	1	0	0	0	0	0	0	0	0	0	0	2	Malaria	1	2	1	2	1	14	90	2003	2015	100m	15	#NULL!	#NULL!	#NULL!	2	30	10	50	1	100	5
303	Ashanti	Ahafo Ano North	Tepa	Tepa	1	53	1	2	12	10	2	1	20	12	1	2	20	0	0	0	0	0	0	0	0	0	3	Malaria	2	1	1	2	1	30	100	2003	2015	200m	200	800	3	5	2	40	10	100	1	150	6
304	Ashanti	Ahafo Ano North	Tepa	Tepa	1	66	2	0	40	7	7	0	40	40	1	1	50	0	0	0	0	0	0	0	0	0	0		2	2	2	6	1	8	80	2005	2015		15	#NULL!	#NULL!	#NULL!	2	20	4	16	#NULL!	#NULL!	#NULL!
305	Ashanti	Ahafo Ano North	Tepa	Tepa	1	70	1	1	18	5	4	1	18	18	1	1	100	0	0	0	0	0	0	0	0	0	0		1	1	2	3	1	6	100	1997	2015		10	#NULL!	#NULL!	#NULL!	2	30	3	16	#NULL!	#NULL!	#NULL!
306	Ashanti	Ahafo Ano North	Tepa	Tepa	1	51	1	2	5	6	4	2	5	5	1	2	0	200	0	0	0	0	0	0	0	0	2	malaria	1	2	2	1	1	5	2010	2010	2015		200	700	#NULL!	#NULL!	1	20	1	20	2	100	1
307	Ashanti	Ahafo Ano North	Tepa	Tepa	1	36	1	3	10	6	3	3	10	10	1	1	0	0	0	0	0	0	0	0	0	0	3	malaria	2	2	2	1	1	4	80	2005	2015	150m	300	#NULL!	#NULL!	#NULL!	6	60	8	32	#NULL!	#NULL!	1
308	Ashanti	Ahafo Ano North	Tepa	Tepa	1	65	1	1	25	8	2	1	28	25	2	2	50	100	0	0	0	0	0	0	0	0	0		1	2	2	2	1	11	100	1969	#NULL!		#NULL!	#NULL!	2	10	1	12	2	10	#NULL!	#NULL!	3
309	Ashanti	Ahafo Ano North	Tepa	Tepa	1	46	1	2	20	6	2	4	20	20	1	1	50	0	0	0	0	0	0	0	0	0	2	malaria	1	2	2	1	1	2	80	1995	#NULL!		#NULL!	#NULL!	#NULL!	#NULL!	1	10	1	4	#NULL!	#NULL!	1
310	Ashanti	Ahafo Ano North	Tepa	Tepa	1	37	1	2	6	5	1	3	6	6	1	1	0	0	0	0	0	0	0	0	0	0	0		1	1	2	1	1	4	85	2009	2015	2m	20	#NULL!	#NULL!	#NULL!	10	100	6	24	3	300	1
311	Ashanti	Ahafo Ano North	Tepa	Tepa	2	60	1	1	20	10	4	6	20	20	1	1	0	0	0	0	0	0	0	0	0	0	3	malaria	1	1	1	2	1	28	100	1995	2015	5m	100	#NULL!	#NULL!	#NULL!	5	50	12	48	#NULL!	#NULL!	2
312	Ashanti	Ahafo Ano North	Tepa	Tepa	1	54	1	2	7	9	5	4	7	7	1	1	0	0	0	0	0	0	0	0	0	0	2	chicken pox	1	1	1	1	1	20	100	1995	2015		15	#NULL!	2	10	6	60	4	14	2	300	1
313	Ashanti	Ahafo Ano North	Tepa	Tepa	1	58	1	2	10	6	4	2	10	10	1	1	0	0	0	0	0	0	0	0	0	0	0		1	2	2	1	1	10	90	2005	#NULL!		15	#NULL!	1	15	#NULL!	#NULL!	#NULL!	#NULL!	#NULL!	#NULL!	#NULL!
314	Ashanti	Ahafo Ano North	Tepa	Tepa	1	65	1	2	15	5	3	2	20	15	1	1	200	0	0	0	0	0	0	0	0	0	0		2	2	2	3	1	8	100	2000	2015	2m	#NULL!	20	2	10	4	50	2	8	1	1500	3
315	Ashanti	Ahafo Ano North	Tepa	Tepa	1	39	2	0	9	6	1	1	20	9	1	1	300	100	0	0	0	0	0	0	0	0	1	fever	1	2	1	2	1	27	100	2005	#NULL!		#NULL!	200	5	50	8	120	10	1500	#NULL!	#NULL!	3
316	Ashanti	Ahafo Ano North	Tepa	Tepa	1	67	1	1	15	5	2	3	15	15	1	1	0	0	0	0	0	0	0	0	0	0	4	prostrate enlargement	2	1	1	3	1	20	80	2000	2015		15	#NULL!	#NULL!	#NULL!	2	20	4	16	1	100	2
317	Ashanti	Ahafo Ano North	Tepa	Tepa	1	67	1	2	20	4	1	1	20	20	1	1	0	0	0	0	0	0	0	0	0	0	1	hypertersion	1	2	2	1	1	9	100	1995	2015		15	#NULL!	#NULL!	#NULL!	3	30	6	24	#NULL!	#NULL!	3
318	Ashanti	Ahafo Ano North	Tepa	Tepa	1	60	1	0	9	5	3	2	9	9	1	1	0	0	0	0	0	0	0	0	0	0	3	malaria	1	2	2	1	1	5	90	2006	2015		15	#NULL!	#NULL!	#NULL!	4	40	6	24	2	20	2
319	Ashanti	Ahafo Ano North	Tepa	Tepa	1	78	1	2	50	20	10	15	50	50	1	1	0	0	0	0	0	0	0	0	0	0	3	fever	1	2	1	3	1	6	100	2000	2015	2m	#NULL!	#NULL!	2	20	2	50	5	55	2	100	2
320	Ashanti	Ahafo Ano North	Tepa	Tepa	1	50	1	2	7	4	3	1	7	7	1	1	300	0	0	0	0	0	0	0	0	0	2	malaria	1	2	2	1	1	7	80	2008	2013	3miles	#NULL!	#NULL!	#NULL!	#NULL!	3	60	2	10	1	100	3
321	Ashanti	Ahafo Ano North	Tepa	Tepa	1	70	1	3	30	8	6	2	30	30	1	1	0	0	0	0	0	0	0	0	0	0	0		2	2	2	5	1	11	90	2005	#NULL!		#NULL!	#NULL!	3	15	20	200	15	75	2	200	4
322	Ashanti	Ahafo Ano North	Tepa	Tepa	1	66	1	2	20	12	5	2	20	20	2	2	200	50	0	0	0	0	0	0	0	0	0		1	1	1	2	1	4	100	1995	#NULL!		700	#NULL!	3	45	2	40	3	15	#NULL!	#NULL!	2
323	Ashanti	Ahafo Ano North	Tepa	Tepa	1	61	1	2	5	3	3	0	5	5	1	1	0	1000	0	0	0	0	0	0	0	0	0		2	2	2	3	1	15	80	2010	#NULL!		#NULL!	#NULL!	#NULL!	#NULL!	3	30	#NULL!	#NULL!	#NULL!	#NULL!	2
324	Ashanti	Ahafo Ano North	Tepa	Tepa	1	38	2	0	5	1	1	1	5	5	1	2	100	50	0	0	0	0	0	0	0	0	3	fever	2	1	1	1	2	15	80	2010	#NULL!		#NULL!	#NULL!	2	20	2	40	10	30	#NULL!	#NULL!	3
325	Ashanti	Ahafo Ano North	Tepa	Tepa	1	58	1	2	21	16	10	6	21	21	1	1	200	0	0	0	0	0	0	0	0	0	4	stomache,cough	1	1	1	2	1	18	90	1994	2015	4mile	#NULL!	#NULL!	#NULL!	#NULL!	4	400	#NULL!	#NULL!	2	190	#NULL!
326	Ashanti	Ahafo Ano North	Tepa	Tepa	1	61	1	2	16	10	6	4	16	1	1	1	0	0	0	0	0	0	0	0	0	0	2	fever	1	1	1	2	1	7	80	1999	2015		12	#NULL!	#NULL!	#NULL!	2	30	7	59	3	300	1
327	Ashanti	Ahafo Ano North	Twebidi	Subriso	2	55	1	1	20	4	3	1	25	40	1	1	200	100	0	0	0	500	50	0	0	0	2	FEVER	2	1	1	1	1	8	40	2002	2015		300	150	2	10	1	15	2	14	1	150	#NULL!
328	Ashanti	Ahafo Ano North	Twebidi	Subriso	2	46	1	2	29	9	5	4	25	20	2	2	294	163	0	0	0	0	205	0	0	0	4	malaria	2	2	2	2	2	10	70	2008	#NULL!		#NULL!	#NULL!	#NULL!	#NULL!	6	150	4	60	12	36	1
329	Ashanti	Ahafo Ano North	Twebidi	Subriso	2	48	1	2	25	8	6	2	25	20	1	1	150	70	0	0	0	0	450	0	0	0	2	fever	2	1	1	1	4	8	40	2003	#NULL!		300	90	3	18	2	24	5	30	1	130	1
330	Ashanti	Ahafo Ano North	Twebidi	Subriso	2	65	1	1	50	7	5	2	45	35	1	1	300	60	0	0	0	0	0	0	0	0	4	malaria	1	2	2	2	2	10	70	40	#NULL!		350	200	3	15	2	30	5	30	5	10	2
331	Ashanti	Ahafo Ano North	Twebidi	Subriso	2	45	2	0	25	16	5	3	23	20	2	2	400	100	0	0	0	0	120	0	0	0	1	Rhematism	1	1	1	2	1	15	50	2015	#NULL!	4miles	200	#NULL!	#NULL!	#NULL!	4	60	4	40	4	10	4
332	Ashanti	Ahafo Ano North	Twebidi	Subriso	1	75	1	2	45	15	10	5	30	40	1	1	200	50	0	0	0	5000	20	0	0	0	3	fever	2	2	2	2	1	15	90	60	#NULL!		100	500	2	20	3	45	7	60	1	120	1
333	Ashanti	Ahafo Ano North	Twebidi	Subriso	1	50	1	2	15	5	3	2	20	30	1	1	700	350	0	0	0	1000	500	0	0	0	2	fever	1	2	2	1	1	7	50	20	#NULL!		500	200	3	15	3	45	4	8	1	120	1
334	Ashanti	Ahafo Ano North	Bonkrom	Anyinasuso	1	53	1	2	30	8	5	1	30	28	1	1	700	0	0	0	0	0	0	0	0	200	4	heania	1	1	2	1	1	14	80	21	#NULL!	0.5mile	400	#NULL!	#NULL!	#NULL!	3	68	11	110	1	120	3
335	Ashanti	Ahafo Ano North	Bonkrom	Anyinasuso	1	52	1	2	16	6	1	6	20	16	1	1	700	0	0	0	0	0	300	0	0	0	2	waist pain	1	2	2	2	1	13	80	16	#NULL!	1mile	#NULL!	#NULL!	#NULL!	#NULL!	4	88	9	90	1	120	4
336	Ashanti	Ahafo Ano North	Bonkrom	Anyinasuso	1	60	1	1	27	7	4	3	30	25	1	1	80	40	0	0	0	0	100	0	0	0	1	malaria	1	1	1	1	4	13	65	25	#NULL!		#NULL!	150	1	8	2	20	4	20	1	135	2
337	Ashanti	Ahafo Ano North	Koteinkwanta	Kwasu- Abu	1	45	1	1	15	6	3	1	16	12	1	1	500	150	0	0	0	0	0	0	0	0	2	malaria	1	2	1	3	1	25	85	2004	#NULL!	4mile	500	200	3	30	5	75	10	60	#NULL!	#NULL!	#NULL!
338	Ashanti	Ahafo Ano North	Suponso	Suponso	1	46	1	2	20	11	7	4	20	17	1	1	500	300	0	0	0	0	300	0	0	0	1	malaria	1	2	2	2	1	15	90	17	#NULL!	6miles	700	300	6	30	7	105	10	50	#NULL!	#NULL!	#NULL!
339	Ashanti	Ahafo Ano North	Suponso	Suponso	1	34	1	2	10	7	5	2	15	10	1	2	600	200	0	0	0	0	0	0	0	800	1	malaria	1	2	1	3	1	30	80	2005	#NULL!	4miles	600	200	4	40	7	105	20	200	#NULL!	#NULL!	4
340	Ashanti	Ahafo Ano North	Suponso	Suponso	2	64	1	1	35	6	3	3	40	35	1	1	300	0	0	0	0	0	0	0	0	0	3	malaria	1	2	1	1	1	7	70	30	#NULL!	0.5miles	100	500	3	15	3	45	10	60	#NULL!	#NULL!	1
341	Ashanti	Ahafo Ano North	Twebidi	Subriso	1	52	2	0	25	7	6	0	35	25	2	2	500	0	0	0	0	0	300	0	0	0	1	ulcer	1	2	2	2	1	5	100	2009	2015	0.5miles	#NULL!	#NULL!	3	15	6	120	10	50	2	90	5
342	Ashanti	Ahafo Ano North	Suponso	Suponso	1	45	1	1	20	6	5	0	20	20	2	2	800	0	0	0	0	0	200	0	0	0	1	ulcer	1	1	1	1	1	5	100	2008	2015	0.5miles	#NULL!	#NULL!	3	60	4	40	6	45	4	400	#NULL!
343	Ashanti	Ahafo Ano North	Twebidi	Subriso	1	53	1	1	40	9	6	3	28	40	1	1	431	227	0	0	0	0	522	0	0	0	2	waist pains	1	1	1	1	1	10	30	2000	2015		#NULL!	#NULL!	7	68	4	40	6	58	2	200	#NULL!
344	Ashanti	Ahafo Ano North	Anyinasuo	Anyinasuso	1	62	1	1	35	10	5	2	30	25	1	1	500	70	0	0	0	0	0	0	0	0	0		1	2	2	2	1	32	#NULL!	#NULL!	#NULL!		150	#NULL!	1	5	4	88	7	70	#NULL!	#NULL!	3
345	Ashanti	Ahafo Ano North	Bonkrom	Anyinasuso	1	80	1	3	50	10	5	5	30	55	2	2	1000	700	0	0	0	0	50000	350	0	0	3	malaria	1	2	2	4	1	20	98	70	#NULL!		2553	550	10	50	7	107	20	40	3	360	5
346	Ashanti	Ahafo Ano North	Bonkrom	Anyinasuso	2	61	2	0	40	10	7	1	45	40	1	1	160	0	0	0	0	0	0	0	0	300	2	Ashma	1	2	2	2	1	20	90	30	#NULL!	2miles	2000	#NULL!	#NULL!	#NULL!	5	110	10	100	1	460	4
347	Ashanti	Ahafo Ano North	Bonkrom	Anyinasuso	1	65	1	3	20	5	5	0	30	20	1	2	400	0	0	0	0	0	1200	0	0	0	2	malaria	1	2	2	1	1	17	90	20	#NULL!	4miles	200	500	2	10	5	100	20	300	2	1900	4
348	Ashanti	Ahafo Ano North	Twebidi	Subriso	1	63	1	3	41	6	3	3	22	36	1	1	508	0	0	0	0	216	0	0	0	0	3	fever	1	1	2	2	4	15	95	42	#NULL!		632	234	4	24	3	105	6	32	2	260	2
349	Ashanti	Ahafo Ano North	Twebidi	Subriso	1	62	1	1	35	9	7	2	25	43	1	1	550	310	0	0	0	340	0	0	0	0	5	heania	1	1	1	1	2	57	18	220	105	4	#NULL!	#NULL!	4	24	2	26	6	18	1	130	2
350	Ashanti	Ahafo Ano North	Twebidi	Subriso	2	56	1	2	42	12	9	3	26	35	2	2	438	124	0	0	0	108	0	0	0	0	3	headach	1	1	1	2	1	11	50	2000	#NULL!		2100	128	10	60	5	65	15	45	2	260	2
351	Ashanti	Ahafo Ano North	Twebidi	Subriso	2	67	1	1	38	5	1	2	3	24	1	1	512	236	0	0	0	143	0	0	0	0	2	chest pain	1	2	2	2	1	9	40	15	#NULL!		926	647	6	60	5	58	10	70	2	100	3
352	Ashanti	Ahafo Ano North	Anyinasuo	Anyinasuso	1	52	1	2	20	6	5	1	35	22	2	2	100	60	0	0	0	0	0	0	0	0	0		1	2	2	1	1	12	60	20	#NULL!		250	80	2	18	2	20	4	24	1	130	2
353	Ashanti	Ahafo Ano North	Koteinkwanta	Kwasu- Abu	2	29	2	0	6	15	5	10	10	10	1	1	780	0	0	0	0	0	0	0	0	0	0		1	2	2	1	1	12	60	20	#NULL!		#NULL!	#NULL!	#NULL!	#NULL!	2	#NULL!	3	#NULL!	#NULL!	#NULL!	#NULL!
354	Ashanti	Ahafo Ano North	Abonsuasu	Biakoye	1	49	2	0	29	7	2	5	29	29	1	1	300	0	0	0	0	0	0	0	0	0	3	malaria	1	2	2	1	4	20	100	2011	#NULL!		180	#NULL!	3	60	3	35	8	75	1	120	#NULL!
355	Ashanti	Ahafo Ano North	Twebidi	Subriso	1	36	1	2	7	6	2	4	21	7	1	1	200	0	0	0	0	0	0	0	0	0	0		1	2	2	2	1	32	#NULL!	2003	2011	6.5miles	#NULL!	#NULL!	#NULL!	#NULL!	1	10	3	25	2	150	#NULL!
356	Ashanti	Ahafo Ano North	Twebidi	Subriso	2	54	1	1	20	8	4	0	25	20	1	1	250	0	0	0	0	0	0	0	0	0	1	malaria	1	2	2	2	4	10	#NULL!	2008	2014		#NULL!	#NULL!	1	5	2	66	5	50	#NULL!	#NULL!	1
357	Ashanti	Ahafo Ano North	Anyinasuo	Anyinasuso	2	57	1	1	22	5	4	1	33	28	2	1	170	30	0	0	0	0	100	0	0	0	2	body pains	1	2	2	1	1	10	61	2005	#NULL!		300	55	1	5	2	20	4	20	1	130	1
358	Ashanti	Ahafo Ano North	Twebidi	Subriso	1	59	1	1	32	5	3	2	31	25	1	1	100	80	0	0	0	0	50	0	0	0	0		1	2	2	2	4	15	72	2004	#NULL!		150	100	1	8	2	20	4	24	1	130	2
359	Ashanti	Ahafo Ano North	Twebidi	Subriso	1	58	1	1	23	7	4	3	26	23	1	1	200	50	0	0	0	0	40	0	0	0	0		1	2	2	1	1	15	78	2000	#NULL!		200	30	1	10	3	24	5	25	1	135	2
360	Ashanti	Ahafo Ano North	Twebidi	Subriso	2	54	1	1	24	5	1	0	30	27	2	1	300	30	0	0	0	0	250	0	0	0	2	fever	1	2	2	1	1	10	52	2005	#NULL!		300	115	1	7	2	20	4	20	1	100	1
361	Ashanti	Ahafo Ano North	Twebidi	Subriso	1	62	1	1	30	10	8	2	37	30	1	1	200	45	0	0	0	0	50	0	0	0	0		1	2	2	2	4	13	65	2005	#NULL!		400	120	2	10	3	45	6	30	2	260	4
362	Ashanti	Ahafo Ano North	Twebidi	Subriso	1	59	1	2	48	10	4	6	23	32	1	1	632	136	0	0	0	0	92	0	0	0	3	headach	1	2	2	2	4	15	65	2015	#NULL!	0.5mile	625	432	6	42	3	45	9	45	2	2400	3
363	Ashanti	Ahafo Ano North	Abonsuasu	Biakoye	2	53	2	0	27	9	6	3	27	27	1	2	200	0	0	0	0	0	0	0	0	0	0		2	2	2	2	4	29	80	2000	2014	0.5miles	#NULL!	#NULL!	2	10	4	45	9	85	1	100	3
364	Ashanti	Ahafo Ano North	Abonsuasu	Biakoye	1	47	1	1	18	6	3	3	25	18	1	1	60	0	0	0	0	0	0	0	0	0	1	headach	1	2	2	1	4	9.2	#NULL!	2001	2011	2miles	#NULL!	#NULL!	2	20	4	45	9	85	1	100	4
365	Ashanti	Ahafo Ano North	Abonsuasu	Biakoye	2	69	2	0	38	11	7	4	42	38	1	1	180	0	0	0	0	0	0	0	0	0	5	B.P, Diabites	1	2	2	3	1	47	90	2000	2015		#NULL!	#NULL!	3	15	7	55	15	120	2	100	5
366	Ashanti	Ahafo Ano North	Betinko	Anyinasuso	2	42	2	0	25	9	6	3	25	25	1	2	100	0	0	0	0	0	0	0	0	0	2	malaria	1	2	2	2	1	22	70	1999	2015	2.5miles	100	#NULL!	1	5	3	20	7	65	#NULL!	#NULL!	2
367	Ashanti	Ahafo Ano North	Abonsuasu	Biakoye	2	39	2	0	17	6	3	3	20	17	1	2	70	0	0	0	0	0	0	0	0	0	2	malaria	1	2	2	1	1	3	70	200	2015	0.5miles	2	10	2	20	5	55	#NULL!	#NULL!	2	200	#NULL!
368	Ashanti	Ahafo Ano North	Abonsuasu	Biakoye	1	70	2	0	50	21	14	7	55	50	1	1	200	0	0	0	0	0	0	0	0	0	5	B.P	1	2	2	4	1	79	100	1965	2009		#NULL!	#NULL!	9	95	15	205	23	245	2	100	13
369	Ashanti	Ahafo Ano North	Abonsuasu	Biakoye	2	42	2	0	20	7	4	3	23	20	1	1	80	0	0	0	0	0	0	0	0	0	3	malaria,eye sight	1	2	2	2	1	18	90	1995	2011		#NULL!	#NULL!	3	15	3	45	5	55	#NULL!	#NULL!	1
370	Ashanti	Ahafo Ano North	Abonsuasu	Biakoye	1	63	2	0	43	11	8	3	48	43	1	1	90	0	0	0	0	0	0	0	0	0	5		1	2	2	4	1	51	90	1992	2009	6miles	#NULL!	#NULL!	3	15	4	45	9	85	2	130	5
371	Ashanti	Ahafo Ano North	Abonsuasu	Biakoye	1	19	1	2	2	6	4	2	2	2	2	2	0	0	0	0	0	0	0	0	0	0	1	headach	1	2	2	1	1	3	50	2005	2013	2miles	#NULL!	#NULL!	#NULL!	#NULL!	2	15	3	25	#NULL!	#NULL!	#NULL!
372	Ashanti	Ahafo Ano North	Abonsuasu	Biakoye	1	30	1	2	8	3	2	1	15	8	1	2	80	0	0	0	0	0	0	0	0	0	0		1	2	2	1	1	5	#NULL!	2007	#NULL!	0.5miles	300	#NULL!	#NULL!	#NULL!	3	#NULL!	3	#NULL!	#NULL!	#NULL!	#NULL!
373	Ashanti	Ahafo Ano North	Abonsuasu	Biakoye	2	27	1	2	4	5	4	1	12	4	1	2	30	0	0	0	0	0	0	0	0	0	1	stomach upset	1	2	2	1	1	7	#NULL!	2001	#NULL!	2miles	300	#NULL!	#NULL!	#NULL!	3	#NULL!	4	#NULL!	#NULL!	#NULL!	1
374	Ashanti	Ahafo Ano North	Betinko	Anyinasuso	2	57	2	0	50	6	2	4	50	50	1	1	50	0	0	0	0	0	0	0	0	0	4	malaria	1	2	2	1	4	7	#NULL!	1965	2011	2miles	#NULL!	#NULL!	3	22	#NULL!	#NULL!	#NULL!	#NULL!	#NULL!	#NULL!	#NULL!
375	Ashanti	Ahafo Ano North	Abonsuasu	Biakoye	2	32	1	3	8	5	2	3	8	8	1	1	150	0	0	0	0	0	0	0	0	0	1	malaria	1	2	2	1	1	3	#NULL!	1997	2014	6miles	#NULL!	#NULL!	2	20	1	15	4	24	#NULL!	#NULL!	#NULL!
376	Ashanti	Ahafo Ano North	Bronsakro	Anyinasuso	2	51	1	1	30	6	3	3	30	30	1	1	500	0	0	0	0	2	0	0	0	0	2	malaria	1	2	2	2	1	19	#NULL!	1995	2011	2miles	100	#NULL!	3	36	5	100	16	80	#NULL!	#NULL!	4
377	Ashanti	Ahafo Ano North	Bonkrom	Anyinasuso	1	53	1	3	15	6	4	2	25	15	2	2	1866	450	0	1000	0	2000	400	0	0	0	1	malaria	2	2	2	1	1	6	98	1996	2012	1mile	1200	500	#NULL!	#NULL!	10	150	20	#NULL!	2	360	4
378	Ashanti	Ahafo Ano North	Bonkrom	Anyinasuso	1	71	2	0	50	12	5	7	50	50	1	1	300	50	0	0	0	0	0	0	0	0	4	waist pain and heart problem	1	2	2	2	1	30	#NULL!	#NULL!	#NULL!		100	250	#NULL!	#NULL!	2	40	5	50	#NULL!	#NULL!	3
[truncated: 168 more columns]
