# Supplementary material for: Dataset on cocoa production and climate change adaptation strategies in Ahafo Ano North District, Ghana
Source: Data Brief. 2020 Feb 11;29:105275. doi: 10.1016/j.dib.2020.105275 (PMC7033315; doi:10.1016/j.dib.2020.105275)
Supplement: Multimedia component 3 [file mmc3.xml]

<?xml version="1.0" encoding="utf-8" standalone="no"?>
<data>
  <datasets>
    <author>asoyekale@gmail.com</author>
    <type>1</type>
    <dataset>
      <name>Cocoa climate change dataset,</name>
      <caption />
      <description>Data were collected using stratified sampling method. Stratification was done based on the  seven existing administrative divisional offices. Samples were allocated to each stratum proportionately in accordance with estimated number of cocoa farmers. Interviews were successfully carried out among 378 cocoa farmers</description>
      <filetype>
        <name />
      </filetype>
      <filesize />
      <source>0</source>
      <sourcename>Original Data</sourcename>
      <access>
        <type>1</type>
        <name>Data available in data repository</name>
        <reponame>Mendeley Data</reponame>
        <PersistentId />
        <deeplinkurl>https://data.mendeley.com/submissions/ees/edit/jfb3vg5zh7?submission_id=DIB_87491&amp;token=911f8848-cbb1-47f2-a1ad-53398e5efd46</deeplinkurl>
      </access>
    </dataset>
  </datasets>
</data>
